# Supplementary material for: A general mechanism of KCNE1 modulation of KCNQ1 channels involving non-canonical VSD-PD coupling
Source: Commun Biol. 2021 Jul 20;4:887. doi: 10.1038/s42003-021-02418-1 (PMC8292421; doi:10.1038/s42003-021-02418-1)
Supplement: Supplementary file 2 — Supplementary Data 1. [file 42003_2021_2418_MOESM2_ESM.txt]

REMARK  GENERATED BY CHARMM-GUI (HTTP://WWW.CHARMM-GUI.ORG) V3.4 ON APR, 15. 2021. JOB
REMARK  READ PDB, MANIPULATE STRUCTURE IF NEEDED, AND GENERATE TOPOLOGY FILE          
REMARK   DATE:     5/17/21     13:40:40      CREATED BY USER: noskov                  
HELIX    1   1 VAL A  106  GLU A  115  1                                  10
HELIX    2   2 TRP A  120  TYR A  148  1                                  29
HELIX    3   3 PHE A  157  GLY A  179  1                                  23
HELIX    4   4 LYS A  183  ARG A  192  1                                  10
HELIX    5   5 PRO A  197  VAL A  215  1                                  19
HELIX    6   6 VAL A  221  MET A  238  1                                  18
HELIX    7   7 GLY A  246  ILE A  257  1                                  12
HELIX    8   8 ARG A  259  ALA A  283  1                                  25
HELIX    9   9 TYR A  299  THR A  309  1                                  11
HELIX   10  10 TRP A  323  VAL A  355  1                                  33
HELIX   11  11 LYS A  358  GLU A  385  1                                  28
HELIX   12  12 GLU B  390  ARG B  415  1                                  26
HELIX   13  13 GLN B  426  LEU B  441  1                                  16
HELIX   14  14 GLU C  446  PHE C  456  1                                  11
HELIX   15  15 THR C  469  LEU C  479  1                                  11
HELIX   16  16 GLU C  485  VAL C  495  1                                  11
HELIX   17  17 LEU C  509  MET C  512  1                                   4
HELIX   18  18 THR C  519  PHE C  532  1                                  14
HELIX   19  19 ALA C  542  MET C  549  1                                   8
HELIX   20  20 ASP C  558  ALA C  568  1                                  11
HELIX   21  21 TYR C  578  MET C  585  1                                   8
HELIX   22  22 LEU D  591  ILE D  615  1                                  25
HELIX   23  23 VAL E  629  GLU E  638  1                                  10
HELIX   24  24 GLY E  642  CYS E  645  1                                   4
HELIX   25  25 VAL E  647  HIS E  649  1                                   3
HELIX   26  26 ALA E  651  ALA E  672  1                                  22
HELIX   27  27 MET E  682  SER E  700  1                                  19
HELIX   28  28 LYS E  706  PHE E  716  1                                  11
HELIX   29  29 PRO E  720  VAL E  738  1                                  19
HELIX   30  30 VAL E  744  ILE E  750  1                                   7
HELIX   31  31 GLY E  752  LEU E  762  1                                  11
HELIX   32  32 GLY E  769  ILE E  780  1                                  12
HELIX   33  33 ARG E  782  ALA E  810  1                                  29
HELIX   34  34 TYR E  822  VAL E  833  1                                  12
HELIX   35  35 TRP E  846  HIS E  886  1                                  41
HELIX   36  36 GLN E  890  ALA E  906  1                                  17
HELIX   37  37 ARG F  916  ALA F  937  1                                  22
HELIX   38  38 GLN F  952  LEU F  964  1                                  13
HELIX   39  39 GLU G  969  PHE G  982  1                                  14
HELIX   40  40 THR G  992  SER G 1001  1                                  10
HELIX   41  41 GLU G 1008  VAL G 1018  1                                  11
HELIX   42  42 PHE G 1028  ALA G 1036  1                                   9
HELIX   43  43 THR G 1042  PHE G 1055  1                                  14
HELIX   44  44 ALA G 1065  ASN G 1074  1                                  10
HELIX   45  45 ASP G 1081  ALA G 1091  1                                  11
HELIX   46  46 GLU G 1102  THR G 1109  1                                   8
HELIX   47  47 LYS H 1113  ILE H 1138  1                                  26
HELIX   48  48 ARG I 1155  GLU I 1161  1                                   7
HELIX   49  49 GLY I 1165  ILE I 1184  1                                  20
HELIX   50  50 SER I 1186  GLN I 1193  1                                   8
HELIX   51  51 PHE I 1203  GLY I 1225  1                                  23
HELIX   52  52 LYS I 1229  PHE I 1239  1                                  11
HELIX   53  53 PRO I 1243  VAL I 1261  1                                  19
HELIX   54  54 VAL I 1267  HIS I 1286  1                                  20
HELIX   55  55 THR I 1293  ILE I 1303  1                                  11
HELIX   56  56 ARG I 1305  LYS I 1331  1                                  27
HELIX   57  57 TYR I 1345  THR I 1357  1                                  13
HELIX   58  58 TRP I 1369  ALA I 1429  1                                  61
HELIX   59  59 GLU J 1436  ARG J 1461  1                                  26
HELIX   60  60 LEU J 1478  GLN J 1488  1                                  11
HELIX   61  61 GLU K 1492  PHE K 1505  1                                  14
HELIX   62  62 THR K 1515  LEU K 1525  1                                  11
HELIX   63  63 GLU K 1531  VAL K 1541  1                                  11
HELIX   64  64 LEU K 1555  ALA K 1559  1                                   5
HELIX   65  65 THR K 1565  PHE K 1578  1                                  14
HELIX   66  66 ALA K 1588  ASN K 1597  1                                  10
HELIX   67  67 ASP K 1604  GLU K 1613  1                                  10
HELIX   68  68 TYR K 1624  THR K 1632  1                                   9
HELIX   69  69 LYS L 1636  ARG L 1662  1                                  27
HELIX   70  70 HIS M 1674  GLU M 1684  1                                  11
HELIX   71  71 GLY M 1688  TYR M 1717  1                                  30
HELIX   72  72 PHE M 1726  GLY M 1748  1                                  23
HELIX   73  73 LYS M 1752  ARG M 1759  1                                   8
HELIX   74  74 PRO M 1766  GLY M 1785  1                                  20
HELIX   75  75 GLN M 1789  LEU M 1808  1                                  20
HELIX   76  76 GLY M 1815  ALA M 1856  1                                  42
HELIX   77  77 TYR M 1868  THR M 1880  1                                  13
HELIX   78  78 TRP M 1892  TYR M 1951  1                                  60
HELIX   79  79 GLU N 1959  ARG N 1984  1                                  26
HELIX   80  80 LEU N 2001  GLN N 2011  1                                  11
HELIX   81  81 GLU O 2015  PHE O 2028  1                                  14
HELIX   82  82 THR O 2038  LEU O 2048  1                                  11
HELIX   83  83 GLU O 2054  VAL O 2064  1                                  11
HELIX   84  84 PHE O 2074  MET O 2081  1                                   8
HELIX   85  85 THR O 2088  VAL O 2100  1                                  13
HELIX   86  86 ALA O 2111  ASN O 2120  1                                  10
HELIX   87  87 ASP O 2127  ASP O 2140  1                                  14
HELIX   88  88 TYR O 2147  THR O 2155  1                                   9
HELIX   89  89 LEU P 2160  ILE P 2184  1                                  25
SHEET    1   1 1 TYR C 539  SER C 541  0
SHEET    2   2 1 GLN C 575  ASN C 577  0
SHEET    3   3 1 TYR K1585  SER K1587  0
SHEET    4   4 1 GLN K1621  ASN K1623  0
ATOM      1  N   THR A 104      40.110  44.088 -14.673  1.00  0.00      A    N
ATOM      2  HT1 THR A 104      41.054  44.367 -14.337  1.00  0.00      A    H
ATOM      3  HT2 THR A 104      40.100  43.058 -14.534  1.00  0.00      A    H
ATOM      4  HT3 THR A 104      39.332  44.481 -14.107  1.00  0.00      A    H
ATOM      5  CA  THR A 104      39.882  44.159 -16.189  1.00  0.00      A    C
ATOM      6  HA  THR A 104      39.607  45.181 -16.403  1.00  0.00      A    H
ATOM      7  CB  THR A 104      41.161  43.875 -16.962  1.00  0.00      A    C
ATOM      8  HB  THR A 104      40.990  43.655 -18.037  1.00  0.00      A    H
ATOM      9  OG1 THR A 104      41.984  42.901 -16.364  1.00  0.00      A    O
ATOM     10  HG1 THR A 104      41.968  42.104 -16.898  1.00  0.00      A    H
ATOM     11  CG2 THR A 104      41.963  45.154 -16.943  1.00  0.00      A    C
ATOM     12 HG21 THR A 104      41.290  46.002 -17.193  1.00  0.00      A    H
ATOM     13 HG22 THR A 104      42.199  45.377 -15.880  1.00  0.00      A    H
ATOM     14 HG23 THR A 104      42.919  45.056 -17.500  1.00  0.00      A    H
ATOM     15  C   THR A 104      38.765  43.256 -16.610  1.00  0.00      A    C
ATOM     16  O   THR A 104      38.682  42.040 -16.432  1.00  0.00      A    O
ATOM     17  N   HIS A 105      37.820  43.911 -17.350  1.00  0.00      A    N
ATOM     18  HN  HIS A 105      37.876  44.903 -17.432  1.00  0.00      A    H
ATOM     19  CA  HIS A 105      36.794  43.271 -18.223  1.00  0.00      A    C
ATOM     20  HA  HIS A 105      36.395  44.056 -18.848  1.00  0.00      A    H
ATOM     21  CB  HIS A 105      37.453  42.235 -19.112  1.00  0.00      A    C
ATOM     22  HB1 HIS A 105      37.916  41.382 -18.571  1.00  0.00      A    H
ATOM     23  HB2 HIS A 105      36.653  41.701 -19.668  1.00  0.00      A    H
ATOM     24  ND1 HIS A 105      38.391  44.071 -20.591  1.00  0.00      A    N
ATOM     25  HD1 HIS A 105      37.593  44.660 -20.461  1.00  0.00      A    H
ATOM     26  CG  HIS A 105      38.500  42.856 -19.966  1.00  0.00      A    C
ATOM     27  CE1 HIS A 105      39.475  44.267 -21.367  1.00  0.00      A    C
ATOM     28  HE1 HIS A 105      39.549  45.211 -21.907  1.00  0.00      A    H
ATOM     29  NE2 HIS A 105      40.362  43.291 -21.258  1.00  0.00      A    N
ATOM     30  CD2 HIS A 105      39.747  42.443 -20.313  1.00  0.00      A    C
ATOM     31  HD2 HIS A 105      40.162  41.443 -20.264  1.00  0.00      A    H
ATOM     32  C   HIS A 105      35.503  42.747 -17.629  1.00  0.00      A    C
ATOM     33  O   HIS A 105      34.655  42.194 -18.308  1.00  0.00      A    O
ATOM     34  N   VAL A 106      35.408  42.850 -16.326  1.00  0.00      A    N
ATOM     35  HN  VAL A 106      35.974  43.508 -15.834  1.00  0.00      A    H
ATOM     36  CA  VAL A 106      34.438  42.213 -15.467  1.00  0.00      A    C
ATOM     37  HA  VAL A 106      34.488  41.138 -15.554  1.00  0.00      A    H
ATOM     38  CB  VAL A 106      34.679  42.457 -13.973  1.00  0.00      A    C
ATOM     39  HB  VAL A 106      34.694  43.554 -13.798  1.00  0.00      A    H
ATOM     40  CG1 VAL A 106      33.648  41.763 -12.979  1.00  0.00      A    C
ATOM     41 HG11 VAL A 106      32.634  42.127 -13.250  1.00  0.00      A    H
ATOM     42 HG12 VAL A 106      33.655  40.665 -13.149  1.00  0.00      A    H
ATOM     43 HG13 VAL A 106      33.779  42.172 -11.954  1.00  0.00      A    H
ATOM     44  CG2 VAL A 106      36.145  41.839 -13.634  1.00  0.00      A    C
ATOM     45 HG21 VAL A 106      36.090  40.735 -13.753  1.00  0.00      A    H
ATOM     46 HG22 VAL A 106      36.943  42.242 -14.293  1.00  0.00      A    H
ATOM     47 HG23 VAL A 106      36.450  42.139 -12.608  1.00  0.00      A    H
ATOM     48  C   VAL A 106      32.947  42.563 -15.816  1.00  0.00      A    C
ATOM     49  O   VAL A 106      32.156  41.655 -16.027  1.00  0.00      A    O
ATOM     50  N   GLN A 107      32.617  43.832 -16.078  1.00  0.00      A    N
ATOM     51  HN  GLN A 107      33.391  44.461 -16.077  1.00  0.00      A    H
ATOM     52  CA  GLN A 107      31.283  44.311 -16.502  1.00  0.00      A    C
ATOM     53  HA  GLN A 107      30.585  44.071 -15.714  1.00  0.00      A    H
ATOM     54  CB  GLN A 107      31.178  45.853 -16.698  1.00  0.00      A    C
ATOM     55  HB1 GLN A 107      31.851  46.149 -17.532  1.00  0.00      A    H
ATOM     56  HB2 GLN A 107      30.150  45.985 -17.097  1.00  0.00      A    H
ATOM     57  CG  GLN A 107      31.348  46.669 -15.476  1.00  0.00      A    C
ATOM     58  HG1 GLN A 107      32.422  46.736 -15.198  1.00  0.00      A    H
ATOM     59  HG2 GLN A 107      30.976  47.704 -15.635  1.00  0.00      A    H
ATOM     60  CD  GLN A 107      30.827  46.169 -14.109  1.00  0.00      A    C
ATOM     61  OE1 GLN A 107      31.556  45.684 -13.286  1.00  0.00      A    O
ATOM     62  NE2 GLN A 107      29.573  46.552 -13.725  1.00  0.00      A    N
ATOM     63 HE21 GLN A 107      29.025  47.148 -14.311  1.00  0.00      A    H
ATOM     64 HE22 GLN A 107      29.211  46.167 -12.876  1.00  0.00      A    H
ATOM     65  C   GLN A 107      30.831  43.591 -17.769  1.00  0.00      A    C
ATOM     66  O   GLN A 107      29.785  43.055 -17.910  1.00  0.00      A    O
ATOM     67  N   GLY A 108      31.746  43.618 -18.734  1.00  0.00      A    N
ATOM     68  HN  GLY A 108      32.613  44.047 -18.494  1.00  0.00      A    H
ATOM     69  CA  GLY A 108      31.696  42.824 -20.001  1.00  0.00      A    C
ATOM     70  HA1 GLY A 108      32.644  43.071 -20.456  1.00  0.00      A    H
ATOM     71  HA2 GLY A 108      30.820  43.263 -20.454  1.00  0.00      A    H
ATOM     72  C   GLY A 108      31.551  41.339 -19.871  1.00  0.00      A    C
ATOM     73  O   GLY A 108      30.593  40.729 -20.380  1.00  0.00      A    O
ATOM     74  N   ARG A 109      32.446  40.618 -19.045  1.00  0.00      A    N
ATOM     75  HN  ARG A 109      33.141  41.133 -18.548  1.00  0.00      A    H
ATOM     76  CA  ARG A 109      32.480  39.202 -18.809  1.00  0.00      A    C
ATOM     77  HA  ARG A 109      32.573  38.718 -19.770  1.00  0.00      A    H
ATOM     78  CB  ARG A 109      33.657  38.774 -17.901  1.00  0.00      A    C
ATOM     79  HB1 ARG A 109      33.831  39.561 -17.136  1.00  0.00      A    H
ATOM     80  HB2 ARG A 109      33.544  37.808 -17.364  1.00  0.00      A    H
ATOM     81  CG  ARG A 109      34.983  38.655 -18.750  1.00  0.00      A    C
ATOM     82  HG1 ARG A 109      35.096  39.543 -19.408  1.00  0.00      A    H
ATOM     83  HG2 ARG A 109      34.931  37.714 -19.339  1.00  0.00      A    H
ATOM     84  CD  ARG A 109      36.209  38.650 -17.879  1.00  0.00      A    C
ATOM     85  HD1 ARG A 109      36.304  37.817 -17.150  1.00  0.00      A    H
ATOM     86  HD2 ARG A 109      36.342  39.601 -17.320  1.00  0.00      A    H
ATOM     87  NE  ARG A 109      37.282  38.302 -18.792  1.00  0.00      A    N
ATOM     88  HE  ARG A 109      37.094  38.252 -19.773  1.00  0.00      A    H
ATOM     89  CZ  ARG A 109      38.544  38.454 -18.650  1.00  0.00      A    C
ATOM     90  NH1 ARG A 109      39.032  38.635 -17.470  1.00  0.00      A    N
ATOM     91 HH11 ARG A 109      38.562  38.422 -16.613  1.00  0.00      A    H
ATOM     92 HH12 ARG A 109      40.002  38.867 -17.535  1.00  0.00      A    H
ATOM     93  NH2 ARG A 109      39.294  38.511 -19.722  1.00  0.00      A    N
ATOM     94 HH21 ARG A 109      38.849  38.432 -20.614  1.00  0.00      A    H
ATOM     95 HH22 ARG A 109      40.282  38.387 -19.637  1.00  0.00      A    H
ATOM     96  C   ARG A 109      31.233  38.614 -18.269  1.00  0.00      A    C
ATOM     97  O   ARG A 109      30.664  37.625 -18.741  1.00  0.00      A    O
ATOM     98  N   VAL A 110      30.791  39.311 -17.268  1.00  0.00      A    N
ATOM     99  HN  VAL A 110      31.249  40.158 -17.008  1.00  0.00      A    H
ATOM    100  CA  VAL A 110      29.652  38.914 -16.471  1.00  0.00      A    C
ATOM    101  HA  VAL A 110      29.903  37.929 -16.108  1.00  0.00      A    H
ATOM    102  CB  VAL A 110      29.573  39.860 -15.266  1.00  0.00      A    C
ATOM    103  HB  VAL A 110      29.766  40.907 -15.583  1.00  0.00      A    H
ATOM    104  CG1 VAL A 110      28.203  39.764 -14.533  1.00  0.00      A    C
ATOM    105 HG11 VAL A 110      27.406  40.296 -15.094  1.00  0.00      A    H
ATOM    106 HG12 VAL A 110      27.936  38.694 -14.394  1.00  0.00      A    H
ATOM    107 HG13 VAL A 110      28.194  40.246 -13.532  1.00  0.00      A    H
ATOM    108  CG2 VAL A 110      30.728  39.442 -14.278  1.00  0.00      A    C
ATOM    109 HG21 VAL A 110      30.720  40.142 -13.415  1.00  0.00      A    H
ATOM    110 HG22 VAL A 110      30.501  38.380 -14.046  1.00  0.00      A    H
ATOM    111 HG23 VAL A 110      31.703  39.372 -14.805  1.00  0.00      A    H
ATOM    112  C   VAL A 110      28.348  38.771 -17.085  1.00  0.00      A    C
ATOM    113  O   VAL A 110      27.603  37.830 -16.770  1.00  0.00      A    O
ATOM    114  N   TYR A 111      28.060  39.674 -18.144  1.00  0.00      A    N
ATOM    115  HN  TYR A 111      28.742  40.300 -18.514  1.00  0.00      A    H
ATOM    116  CA  TYR A 111      26.686  39.581 -18.655  1.00  0.00      A    C
ATOM    117  HA  TYR A 111      25.973  39.220 -17.930  1.00  0.00      A    H
ATOM    118  CB  TYR A 111      26.124  40.923 -19.145  1.00  0.00      A    C
ATOM    119  HB1 TYR A 111      27.014  41.374 -19.634  1.00  0.00      A    H
ATOM    120  HB2 TYR A 111      25.371  40.854 -19.959  1.00  0.00      A    H
ATOM    121  CG  TYR A 111      25.689  41.908 -18.113  1.00  0.00      A    C
ATOM    122  CD1 TYR A 111      24.521  41.600 -17.405  1.00  0.00      A    C
ATOM    123  HD1 TYR A 111      24.028  40.663 -17.617  1.00  0.00      A    H
ATOM    124  CE1 TYR A 111      24.072  42.634 -16.627  1.00  0.00      A    C
ATOM    125  HE1 TYR A 111      23.054  42.663 -16.266  1.00  0.00      A    H
ATOM    126  CZ  TYR A 111      24.757  43.829 -16.289  1.00  0.00      A    C
ATOM    127  OH  TYR A 111      24.122  44.959 -15.647  1.00  0.00      A    O
ATOM    128  HH  TYR A 111      24.745  45.595 -15.287  1.00  0.00      A    H
ATOM    129  CD2 TYR A 111      26.440  43.097 -17.897  1.00  0.00      A    C
ATOM    130  HD2 TYR A 111      27.323  43.367 -18.458  1.00  0.00      A    H
ATOM    131  CE2 TYR A 111      26.048  43.967 -16.809  1.00  0.00      A    C
ATOM    132  HE2 TYR A 111      26.603  44.888 -16.702  1.00  0.00      A    H
ATOM    133  C   TYR A 111      26.692  38.598 -19.802  1.00  0.00      A    C
ATOM    134  O   TYR A 111      25.689  37.946 -20.149  1.00  0.00      A    O
ATOM    135  N   ASN A 112      27.918  38.401 -20.374  1.00  0.00      A    N
ATOM    136  HN  ASN A 112      28.628  38.906 -19.888  1.00  0.00      A    H
ATOM    137  CA  ASN A 112      28.217  37.464 -21.426  1.00  0.00      A    C
ATOM    138  HA  ASN A 112      27.439  37.688 -22.141  1.00  0.00      A    H
ATOM    139  CB  ASN A 112      29.581  37.826 -22.146  1.00  0.00      A    C
ATOM    140  HB1 ASN A 112      30.484  37.904 -21.504  1.00  0.00      A    H
ATOM    141  HB2 ASN A 112      29.719  37.176 -23.036  1.00  0.00      A    H
ATOM    142  CG  ASN A 112      29.502  39.183 -22.857  1.00  0.00      A    C
ATOM    143  OD1 ASN A 112      28.557  39.949 -22.663  1.00  0.00      A    O
ATOM    144  ND2 ASN A 112      30.494  39.435 -23.700  1.00  0.00      A    N
ATOM    145 HD21 ASN A 112      30.448  40.268 -24.251  1.00  0.00      A    H
ATOM    146 HD22 ASN A 112      31.144  38.682 -23.797  1.00  0.00      A    H
ATOM    147  C   ASN A 112      27.958  36.010 -20.857  1.00  0.00      A    C
ATOM    148  O   ASN A 112      27.375  35.152 -21.579  1.00  0.00      A    O
ATOM    149  N   PHE A 113      28.475  35.752 -19.652  1.00  0.00      A    N
ATOM    150  HN  PHE A 113      29.178  36.398 -19.363  1.00  0.00      A    H
ATOM    151  CA  PHE A 113      28.204  34.544 -18.901  1.00  0.00      A    C
ATOM    152  HA  PHE A 113      28.330  33.721 -19.588  1.00  0.00      A    H
ATOM    153  CB  PHE A 113      29.103  34.495 -17.693  1.00  0.00      A    C
ATOM    154  HB1 PHE A 113      29.009  35.518 -17.270  1.00  0.00      A    H
ATOM    155  HB2 PHE A 113      28.720  33.794 -16.920  1.00  0.00      A    H
ATOM    156  CG  PHE A 113      30.567  34.178 -18.007  1.00  0.00      A    C
ATOM    157  CD1 PHE A 113      31.729  34.821 -17.589  1.00  0.00      A    C
ATOM    158  HD1 PHE A 113      31.624  35.646 -16.900  1.00  0.00      A    H
ATOM    159  CE1 PHE A 113      33.035  34.381 -17.850  1.00  0.00      A    C
ATOM    160  HE1 PHE A 113      33.827  35.066 -17.586  1.00  0.00      A    H
ATOM    161  CZ  PHE A 113      33.209  33.248 -18.633  1.00  0.00      A    C
ATOM    162  HZ  PHE A 113      34.235  33.001 -18.864  1.00  0.00      A    H
ATOM    163  CD2 PHE A 113      30.855  32.882 -18.640  1.00  0.00      A    C
ATOM    164  HD2 PHE A 113      30.022  32.271 -18.957  1.00  0.00      A    H
ATOM    165  CE2 PHE A 113      32.096  32.418 -18.891  1.00  0.00      A    C
ATOM    166  HE2 PHE A 113      32.344  31.506 -19.414  1.00  0.00      A    H
ATOM    167  C   PHE A 113      26.799  34.358 -18.634  1.00  0.00      A    C
ATOM    168  O   PHE A 113      26.248  33.306 -18.743  1.00  0.00      A    O
ATOM    169  N   LEU A 114      26.053  35.408 -18.201  1.00  0.00      A    N
ATOM    170  HN  LEU A 114      26.478  36.308 -18.136  1.00  0.00      A    H
ATOM    171  CA  LEU A 114      24.699  35.363 -17.868  1.00  0.00      A    C
ATOM    172  HA  LEU A 114      24.632  34.570 -17.138  1.00  0.00      A    H
ATOM    173  CB  LEU A 114      24.054  36.692 -17.431  1.00  0.00      A    C
ATOM    174  HB1 LEU A 114      22.950  36.716 -17.559  1.00  0.00      A    H
ATOM    175  HB2 LEU A 114      24.483  37.475 -18.091  1.00  0.00      A    H
ATOM    176  CG  LEU A 114      24.346  37.067 -15.989  1.00  0.00      A    C
ATOM    177  HG  LEU A 114      25.434  36.886 -15.856  1.00  0.00      A    H
ATOM    178  CD1 LEU A 114      24.086  38.578 -15.554  1.00  0.00      A    C
ATOM    179 HD11 LEU A 114      24.779  39.288 -16.055  1.00  0.00      A    H
ATOM    180 HD12 LEU A 114      23.095  38.998 -15.830  1.00  0.00      A    H
ATOM    181 HD13 LEU A 114      24.185  38.601 -14.448  1.00  0.00      A    H
ATOM    182  CD2 LEU A 114      23.740  36.051 -14.957  1.00  0.00      A    C
ATOM    183 HD21 LEU A 114      24.067  36.402 -13.955  1.00  0.00      A    H
ATOM    184 HD22 LEU A 114      22.629  36.053 -14.975  1.00  0.00      A    H
ATOM    185 HD23 LEU A 114      23.996  34.991 -15.170  1.00  0.00      A    H
ATOM    186  C   LEU A 114      23.866  34.927 -19.119  1.00  0.00      A    C
ATOM    187  O   LEU A 114      22.910  34.121 -19.079  1.00  0.00      A    O
ATOM    188  N   GLU A 115      24.159  35.556 -20.265  1.00  0.00      A    N
ATOM    189  HN  GLU A 115      24.908  36.213 -20.297  1.00  0.00      A    H
ATOM    190  CA  GLU A 115      23.477  35.487 -21.531  1.00  0.00      A    C
ATOM    191  HA  GLU A 115      22.430  35.663 -21.334  1.00  0.00      A    H
ATOM    192  CB  GLU A 115      24.076  36.562 -22.520  1.00  0.00      A    C
ATOM    193  HB1 GLU A 115      23.867  37.550 -22.057  1.00  0.00      A    H
ATOM    194  HB2 GLU A 115      25.185  36.496 -22.502  1.00  0.00      A    H
ATOM    195  CG  GLU A 115      23.538  36.437 -24.029  1.00  0.00      A    C
ATOM    196  HG1 GLU A 115      22.441  36.277 -24.095  1.00  0.00      A    H
ATOM    197  HG2 GLU A 115      24.014  35.511 -24.418  1.00  0.00      A    H
ATOM    198  CD  GLU A 115      23.900  37.592 -24.880  1.00  0.00      A    C
ATOM    199  OE1 GLU A 115      25.077  37.730 -25.357  1.00  0.00      A    O
ATOM    200  OE2 GLU A 115      22.985  38.411 -25.163  1.00  0.00      A    O
ATOM    201  C   GLU A 115      23.420  34.165 -22.160  1.00  0.00      A    C
ATOM    202  O   GLU A 115      22.341  33.779 -22.578  1.00  0.00      A    O
ATOM    203  N   ARG A 116      24.559  33.390 -22.057  1.00  0.00      A    N
ATOM    204  HN  ARG A 116      25.331  33.733 -21.527  1.00  0.00      A    H
ATOM    205  CA  ARG A 116      24.486  32.030 -22.671  1.00  0.00      A    C
ATOM    206  HA  ARG A 116      23.910  32.165 -23.575  1.00  0.00      A    H
ATOM    207  CB  ARG A 116      25.927  31.674 -23.078  1.00  0.00      A    C
ATOM    208  HB1 ARG A 116      26.547  31.758 -22.160  1.00  0.00      A    H
ATOM    209  HB2 ARG A 116      25.995  30.611 -23.393  1.00  0.00      A    H
ATOM    210  CG  ARG A 116      26.537  32.681 -24.072  1.00  0.00      A    C
ATOM    211  HG1 ARG A 116      26.775  33.592 -23.482  1.00  0.00      A    H
ATOM    212  HG2 ARG A 116      25.861  32.951 -24.911  1.00  0.00      A    H
ATOM    213  CD  ARG A 116      27.762  32.118 -24.823  1.00  0.00      A    C
ATOM    214  HD1 ARG A 116      27.442  31.247 -25.434  1.00  0.00      A    H
ATOM    215  HD2 ARG A 116      28.603  31.893 -24.133  1.00  0.00      A    H
ATOM    216  NE  ARG A 116      28.213  33.228 -25.752  1.00  0.00      A    N
ATOM    217  HE  ARG A 116      27.929  34.176 -25.606  1.00  0.00      A    H
ATOM    218  CZ  ARG A 116      29.240  33.278 -26.591  1.00  0.00      A    C
ATOM    219  NH1 ARG A 116      29.864  32.168 -26.920  1.00  0.00      A    N
ATOM    220 HH11 ARG A 116      29.479  31.321 -26.552  1.00  0.00      A    H
ATOM    221 HH12 ARG A 116      30.494  32.138 -27.696  1.00  0.00      A    H
ATOM    222  NH2 ARG A 116      29.630  34.389 -27.084  1.00  0.00      A    N
ATOM    223 HH21 ARG A 116      29.224  35.301 -27.026  1.00  0.00      A    H
ATOM    224 HH22 ARG A 116      30.410  34.360 -27.710  1.00  0.00      A    H
ATOM    225  C   ARG A 116      23.790  31.059 -21.650  1.00  0.00      A    C
ATOM    226  O   ARG A 116      23.783  31.433 -20.486  1.00  0.00      A    O
ATOM    227  N   PRO A 117      23.285  29.934 -22.025  1.00  0.00      A    N
ATOM    228  CD  PRO A 117      23.255  29.517 -23.427  1.00  0.00      A    C
ATOM    229  HD1 PRO A 117      24.254  29.494 -23.912  1.00  0.00      A    H
ATOM    230  HD2 PRO A 117      22.529  30.056 -24.073  1.00  0.00      A    H
ATOM    231  CA  PRO A 117      22.645  28.971 -21.069  1.00  0.00      A    C
ATOM    232  HA  PRO A 117      21.988  29.521 -20.410  1.00  0.00      A    H
ATOM    233  CB  PRO A 117      21.781  28.132 -22.034  1.00  0.00      A    C
ATOM    234  HB1 PRO A 117      20.869  28.696 -22.328  1.00  0.00      A    H
ATOM    235  HB2 PRO A 117      21.442  27.148 -21.647  1.00  0.00      A    H
ATOM    236  CG  PRO A 117      22.629  28.140 -23.321  1.00  0.00      A    C
ATOM    237  HG1 PRO A 117      22.065  27.786 -24.210  1.00  0.00      A    H
ATOM    238  HG2 PRO A 117      23.476  27.431 -23.204  1.00  0.00      A    H
ATOM    239  C   PRO A 117      23.484  28.150 -20.214  1.00  0.00      A    C
ATOM    240  O   PRO A 117      22.932  27.239 -19.591  1.00  0.00      A    O
ATOM    241  N   THR A 118      24.818  28.444 -20.270  1.00  0.00      A    N
ATOM    242  HN  THR A 118      25.036  29.225 -20.850  1.00  0.00      A    H
ATOM    243  CA  THR A 118      25.994  27.768 -19.741  1.00  0.00      A    C
ATOM    244  HA  THR A 118      26.120  26.806 -20.217  1.00  0.00      A    H
ATOM    245  CB  THR A 118      27.258  28.654 -20.048  1.00  0.00      A    C
ATOM    246  HB  THR A 118      27.423  28.630 -21.147  1.00  0.00      A    H
ATOM    247  OG1 THR A 118      28.481  28.057 -19.587  1.00  0.00      A    O
ATOM    248  HG1 THR A 118      28.887  27.609 -20.333  1.00  0.00      A    H
ATOM    249  CG2 THR A 118      27.206  30.004 -19.508  1.00  0.00      A    C
ATOM    250 HG21 THR A 118      27.969  30.588 -20.067  1.00  0.00      A    H
ATOM    251 HG22 THR A 118      26.261  30.538 -19.743  1.00  0.00      A    H
ATOM    252 HG23 THR A 118      27.248  30.135 -18.406  1.00  0.00      A    H
ATOM    253  C   THR A 118      25.860  27.471 -18.241  1.00  0.00      A    C
ATOM    254  O   THR A 118      25.015  28.016 -17.538  1.00  0.00      A    O
ATOM    255  N   GLY A 119      26.634  26.575 -17.703  1.00  0.00      A    N
ATOM    256  HN  GLY A 119      27.298  26.130 -18.298  1.00  0.00      A    H
ATOM    257  CA  GLY A 119      26.627  26.117 -16.339  1.00  0.00      A    C
ATOM    258  HA1 GLY A 119      27.019  25.112 -16.402  1.00  0.00      A    H
ATOM    259  HA2 GLY A 119      25.654  26.150 -15.872  1.00  0.00      A    H
ATOM    260  C   GLY A 119      27.535  27.037 -15.535  1.00  0.00      A    C
ATOM    261  O   GLY A 119      27.480  27.123 -14.286  1.00  0.00      A    O
ATOM    262  N   TRP A 120      28.359  27.789 -16.203  1.00  0.00      A    N
ATOM    263  HN  TRP A 120      28.447  27.710 -17.193  1.00  0.00      A    H
ATOM    264  CA  TRP A 120      29.407  28.691 -15.704  1.00  0.00      A    C
ATOM    265  HA  TRP A 120      29.905  28.106 -14.945  1.00  0.00      A    H
ATOM    266  CB  TRP A 120      30.488  29.130 -16.759  1.00  0.00      A    C
ATOM    267  HB1 TRP A 120      29.979  29.582 -17.637  1.00  0.00      A    H
ATOM    268  HB2 TRP A 120      31.129  29.927 -16.325  1.00  0.00      A    H
ATOM    269  CG  TRP A 120      31.367  28.033 -17.167  1.00  0.00      A    C
ATOM    270  CD1 TRP A 120      31.438  27.367 -18.392  1.00  0.00      A    C
ATOM    271  HD1 TRP A 120      30.698  27.200 -19.160  1.00  0.00      A    H
ATOM    272  NE1 TRP A 120      32.547  26.538 -18.359  1.00  0.00      A    N
ATOM    273  HE1 TRP A 120      32.610  25.765 -18.951  1.00  0.00      A    H
ATOM    274  CE2 TRP A 120      33.256  26.810 -17.231  1.00  0.00      A    C
ATOM    275  CD2 TRP A 120      32.582  27.770 -16.432  1.00  0.00      A    C
ATOM    276  CE3 TRP A 120      33.182  28.295 -15.326  1.00  0.00      A    C
ATOM    277  HE3 TRP A 120      32.558  28.919 -14.703  1.00  0.00      A    H
ATOM    278  CZ3 TRP A 120      34.512  27.984 -15.014  1.00  0.00      A    C
ATOM    279  HZ3 TRP A 120      34.932  28.378 -14.100  1.00  0.00      A    H
ATOM    280  CZ2 TRP A 120      34.514  26.435 -16.970  1.00  0.00      A    C
ATOM    281  HZ2 TRP A 120      35.065  25.627 -17.427  1.00  0.00      A    H
ATOM    282  CH2 TRP A 120      35.181  27.058 -15.742  1.00  0.00      A    C
ATOM    283  HH2 TRP A 120      36.164  26.813 -15.366  1.00  0.00      A    H
ATOM    284  C   TRP A 120      28.918  29.833 -14.806  1.00  0.00      A    C
ATOM    285  O   TRP A 120      29.393  30.133 -13.653  1.00  0.00      A    O
ATOM    286  N   LYS A 121      27.818  30.373 -15.178  1.00  0.00      A    N
ATOM    287  HN  LYS A 121      27.355  30.038 -15.995  1.00  0.00      A    H
ATOM    288  CA  LYS A 121      27.012  31.246 -14.377  1.00  0.00      A    C
ATOM    289  HA  LYS A 121      27.741  31.973 -14.049  1.00  0.00      A    H
ATOM    290  CB  LYS A 121      25.986  32.011 -15.287  1.00  0.00      A    C
ATOM    291  HB1 LYS A 121      26.647  32.613 -15.946  1.00  0.00      A    H
ATOM    292  HB2 LYS A 121      25.459  32.835 -14.759  1.00  0.00      A    H
ATOM    293  CG  LYS A 121      24.846  31.167 -15.964  1.00  0.00      A    C
ATOM    294  HG1 LYS A 121      24.231  30.750 -15.138  1.00  0.00      A    H
ATOM    295  HG2 LYS A 121      25.276  30.305 -16.516  1.00  0.00      A    H
ATOM    296  CD  LYS A 121      23.848  31.894 -16.918  1.00  0.00      A    C
ATOM    297  HD1 LYS A 121      24.428  32.398 -17.720  1.00  0.00      A    H
ATOM    298  HD2 LYS A 121      23.335  32.618 -16.248  1.00  0.00      A    H
ATOM    299  CE  LYS A 121      22.882  30.903 -17.561  1.00  0.00      A    C
ATOM    300  HE1 LYS A 121      22.372  30.384 -16.721  1.00  0.00      A    H
ATOM    301  HE2 LYS A 121      23.423  30.099 -18.104  1.00  0.00      A    H
ATOM    302  NZ  LYS A 121      21.978  31.664 -18.368  1.00  0.00      A    N
ATOM    303  HZ1 LYS A 121      22.451  31.820 -19.281  1.00  0.00      A    H
ATOM    304  HZ2 LYS A 121      21.101  31.168 -18.624  1.00  0.00      A    H
ATOM    305  HZ3 LYS A 121      21.774  32.577 -17.913  1.00  0.00      A    H
ATOM    306  C   LYS A 121      26.354  30.726 -13.160  1.00  0.00      A    C
ATOM    307  O   LYS A 121      26.372  31.434 -12.152  1.00  0.00      A    O
ATOM    308  N   CYS A 122      25.809  29.449 -13.221  1.00  0.00      A    N
ATOM    309  HN  CYS A 122      25.918  28.944 -14.074  1.00  0.00      A    H
ATOM    310  CA  CYS A 122      25.205  28.825 -12.014  1.00  0.00      A    C
ATOM    311  HA  CYS A 122      24.899  29.662 -11.404  1.00  0.00      A    H
ATOM    312  CB  CYS A 122      24.192  27.732 -12.334  1.00  0.00      A    C
ATOM    313  HB1 CYS A 122      23.684  27.381 -11.410  1.00  0.00      A    H
ATOM    314  HB2 CYS A 122      24.816  26.977 -12.858  1.00  0.00      A    H
ATOM    315  SG  CYS A 122      23.039  28.193 -13.665  1.00  0.00      A    S
ATOM    316  HG1 CYS A 122      22.347  28.846 -12.744  1.00  0.00      A    H
ATOM    317  C   CYS A 122      26.182  28.250 -11.045  1.00  0.00      A    C
ATOM    318  O   CYS A 122      25.998  28.207  -9.824  1.00  0.00      A    O
ATOM    319  N   PHE A 123      27.325  27.727 -11.515  1.00  0.00      A    N
ATOM    320  HN  PHE A 123      27.583  27.756 -12.477  1.00  0.00      A    H
ATOM    321  CA  PHE A 123      28.329  27.309 -10.558  1.00  0.00      A    C
ATOM    322  HA  PHE A 123      27.882  26.557  -9.926  1.00  0.00      A    H
ATOM    323  CB  PHE A 123      29.439  26.498 -11.381  1.00  0.00      A    C
ATOM    324  HB1 PHE A 123      29.236  25.422 -11.568  1.00  0.00      A    H
ATOM    325  HB2 PHE A 123      29.352  26.944 -12.395  1.00  0.00      A    H
ATOM    326  CG  PHE A 123      30.911  26.554 -10.788  1.00  0.00      A    C
ATOM    327  CD1 PHE A 123      31.126  26.189  -9.418  1.00  0.00      A    C
ATOM    328  HD1 PHE A 123      30.325  25.934  -8.741  1.00  0.00      A    H
ATOM    329  CE1 PHE A 123      32.413  26.020  -8.968  1.00  0.00      A    C
ATOM    330  HE1 PHE A 123      32.499  25.582  -7.984  1.00  0.00      A    H
ATOM    331  CZ  PHE A 123      33.467  26.362  -9.700  1.00  0.00      A    C
ATOM    332  HZ  PHE A 123      34.431  26.036  -9.337  1.00  0.00      A    H
ATOM    333  CD2 PHE A 123      32.011  26.861 -11.592  1.00  0.00      A    C
ATOM    334  HD2 PHE A 123      31.731  27.082 -12.612  1.00  0.00      A    H
ATOM    335  CE2 PHE A 123      33.272  26.773 -11.020  1.00  0.00      A    C
ATOM    336  HE2 PHE A 123      34.169  27.003 -11.576  1.00  0.00      A    H
ATOM    337  C   PHE A 123      29.010  28.412  -9.761  1.00  0.00      A    C
ATOM    338  O   PHE A 123      29.028  28.310  -8.496  1.00  0.00      A    O
ATOM    339  N   VAL A 124      29.447  29.580 -10.268  1.00  0.00      A    N
ATOM    340  HN  VAL A 124      29.311  29.855 -11.216  1.00  0.00      A    H
ATOM    341  CA  VAL A 124      29.854  30.641  -9.362  1.00  0.00      A    C
ATOM    342  HA  VAL A 124      30.516  30.175  -8.647  1.00  0.00      A    H
ATOM    343  CB  VAL A 124      30.801  31.577 -10.170  1.00  0.00      A    C
ATOM    344  HB  VAL A 124      30.227  31.816 -11.091  1.00  0.00      A    H
ATOM    345  CG1 VAL A 124      31.129  32.856  -9.396  1.00  0.00      A    C
ATOM    346 HG11 VAL A 124      31.451  32.625  -8.358  1.00  0.00      A    H
ATOM    347 HG12 VAL A 124      32.017  33.375  -9.817  1.00  0.00      A    H
ATOM    348 HG13 VAL A 124      30.261  33.546  -9.327  1.00  0.00      A    H
ATOM    349  CG2 VAL A 124      32.070  30.814 -10.561  1.00  0.00      A    C
ATOM    350 HG21 VAL A 124      32.589  31.309 -11.410  1.00  0.00      A    H
ATOM    351 HG22 VAL A 124      32.847  30.649  -9.784  1.00  0.00      A    H
ATOM    352 HG23 VAL A 124      31.707  29.896 -11.072  1.00  0.00      A    H
ATOM    353  C   VAL A 124      28.772  31.305  -8.541  1.00  0.00      A    C
ATOM    354  O   VAL A 124      29.046  31.689  -7.359  1.00  0.00      A    O
ATOM    355  N   TYR A 125      27.516  31.435  -9.096  1.00  0.00      A    N
ATOM    356  HN  TYR A 125      27.196  31.124  -9.988  1.00  0.00      A    H
ATOM    357  CA  TYR A 125      26.324  31.892  -8.391  1.00  0.00      A    C
ATOM    358  HA  TYR A 125      26.481  32.877  -7.978  1.00  0.00      A    H
ATOM    359  CB  TYR A 125      25.085  32.062  -9.347  1.00  0.00      A    C
ATOM    360  HB1 TYR A 125      24.862  31.175  -9.977  1.00  0.00      A    H
ATOM    361  HB2 TYR A 125      25.154  32.981  -9.969  1.00  0.00      A    H
ATOM    362  CG  TYR A 125      23.749  32.237  -8.674  1.00  0.00      A    C
ATOM    363  CD1 TYR A 125      23.723  33.365  -7.760  1.00  0.00      A    C
ATOM    364  HD1 TYR A 125      24.519  34.066  -7.553  1.00  0.00      A    H
ATOM    365  CE1 TYR A 125      22.581  33.729  -7.088  1.00  0.00      A    C
ATOM    366  HE1 TYR A 125      22.638  34.689  -6.597  1.00  0.00      A    H
ATOM    367  CZ  TYR A 125      21.338  33.090  -7.413  1.00  0.00      A    C
ATOM    368  OH  TYR A 125      20.156  33.533  -6.759  1.00  0.00      A    O
ATOM    369  HH  TYR A 125      20.441  34.061  -6.010  1.00  0.00      A    H
ATOM    370  CD2 TYR A 125      22.571  31.493  -8.805  1.00  0.00      A    C
ATOM    371  HD2 TYR A 125      22.638  30.621  -9.439  1.00  0.00      A    H
ATOM    372  CE2 TYR A 125      21.378  31.954  -8.232  1.00  0.00      A    C
ATOM    373  HE2 TYR A 125      20.419  31.505  -8.447  1.00  0.00      A    H
ATOM    374  C   TYR A 125      26.014  31.000  -7.172  1.00  0.00      A    C
ATOM    375  O   TYR A 125      25.714  31.378  -6.026  1.00  0.00      A    O
ATOM    376  N   HIS A 126      26.010  29.687  -7.427  1.00  0.00      A    N
ATOM    377  HN  HIS A 126      26.258  29.286  -8.306  1.00  0.00      A    H
ATOM    378  CA  HIS A 126      25.697  28.816  -6.364  1.00  0.00      A    C
ATOM    379  HA  HIS A 126      24.794  29.150  -5.873  1.00  0.00      A    H
ATOM    380  CB  HIS A 126      25.455  27.399  -6.893  1.00  0.00      A    C
ATOM    381  HB1 HIS A 126      25.428  26.633  -6.089  1.00  0.00      A    H
ATOM    382  HB2 HIS A 126      26.209  26.979  -7.592  1.00  0.00      A    H
ATOM    383  ND1 HIS A 126      23.071  27.841  -7.120  1.00  0.00      A    N
ATOM    384  HD1 HIS A 126      23.070  28.167  -6.174  1.00  0.00      A    H
ATOM    385  CG  HIS A 126      24.163  27.195  -7.680  1.00  0.00      A    C
ATOM    386  CE1 HIS A 126      21.990  27.447  -7.821  1.00  0.00      A    C
ATOM    387  HE1 HIS A 126      21.007  27.683  -7.413  1.00  0.00      A    H
ATOM    388  NE2 HIS A 126      22.332  26.718  -8.918  1.00  0.00      A    N
ATOM    389  CD2 HIS A 126      23.663  26.562  -8.765  1.00  0.00      A    C
ATOM    390  HD2 HIS A 126      24.153  25.825  -9.389  1.00  0.00      A    H
ATOM    391  C   HIS A 126      26.757  28.597  -5.415  1.00  0.00      A    C
ATOM    392  O   HIS A 126      26.434  28.257  -4.274  1.00  0.00      A    O
ATOM    393  N   PHE A 127      28.046  28.864  -5.807  1.00  0.00      A    N
ATOM    394  HN  PHE A 127      28.257  28.975  -6.775  1.00  0.00      A    H
ATOM    395  CA  PHE A 127      29.154  28.858  -4.887  1.00  0.00      A    C
ATOM    396  HA  PHE A 127      29.105  28.001  -4.231  1.00  0.00      A    H
ATOM    397  CB  PHE A 127      30.544  29.149  -5.590  1.00  0.00      A    C
ATOM    398  HB1 PHE A 127      30.522  28.543  -6.521  1.00  0.00      A    H
ATOM    399  HB2 PHE A 127      30.565  30.154  -6.063  1.00  0.00      A    H
ATOM    400  CG  PHE A 127      31.788  28.933  -4.762  1.00  0.00      A    C
ATOM    401  CD1 PHE A 127      32.382  29.933  -3.988  1.00  0.00      A    C
ATOM    402  HD1 PHE A 127      31.993  30.939  -4.044  1.00  0.00      A    H
ATOM    403  CE1 PHE A 127      33.514  29.711  -3.217  1.00  0.00      A    C
ATOM    404  HE1 PHE A 127      33.904  30.460  -2.544  1.00  0.00      A    H
ATOM    405  CZ  PHE A 127      34.144  28.448  -3.285  1.00  0.00      A    C
ATOM    406  HZ  PHE A 127      34.956  28.182  -2.625  1.00  0.00      A    H
ATOM    407  CD2 PHE A 127      32.478  27.741  -4.888  1.00  0.00      A    C
ATOM    408  HD2 PHE A 127      32.148  27.165  -5.740  1.00  0.00      A    H
ATOM    409  CE2 PHE A 127      33.615  27.482  -4.180  1.00  0.00      A    C
ATOM    410  HE2 PHE A 127      34.050  26.505  -4.329  1.00  0.00      A    H
ATOM    411  C   PHE A 127      28.973  29.935  -3.829  1.00  0.00      A    C
ATOM    412  O   PHE A 127      29.080  29.576  -2.669  1.00  0.00      A    O
ATOM    413  N   ALA A 128      28.593  31.220  -4.227  1.00  0.00      A    N
ATOM    414  HN  ALA A 128      28.602  31.518  -5.178  1.00  0.00      A    H
ATOM    415  CA  ALA A 128      28.190  32.306  -3.300  1.00  0.00      A    C
ATOM    416  HA  ALA A 128      28.973  32.601  -2.617  1.00  0.00      A    H
ATOM    417  CB  ALA A 128      27.851  33.498  -4.199  1.00  0.00      A    C
ATOM    418  HB1 ALA A 128      27.806  33.254  -5.281  1.00  0.00      A    H
ATOM    419  HB2 ALA A 128      26.894  34.005  -3.950  1.00  0.00      A    H
ATOM    420  HB3 ALA A 128      28.595  34.320  -4.126  1.00  0.00      A    H
ATOM    421  C   ALA A 128      26.869  31.987  -2.495  1.00  0.00      A    C
ATOM    422  O   ALA A 128      26.760  32.287  -1.305  1.00  0.00      A    O
ATOM    423  N   VAL A 129      25.828  31.330  -3.139  1.00  0.00      A    N
ATOM    424  HN  VAL A 129      25.806  31.263  -4.134  1.00  0.00      A    H
ATOM    425  CA  VAL A 129      24.602  30.804  -2.492  1.00  0.00      A    C
ATOM    426  HA  VAL A 129      24.189  31.714  -2.084  1.00  0.00      A    H
ATOM    427  CB  VAL A 129      23.579  30.187  -3.438  1.00  0.00      A    C
ATOM    428  HB  VAL A 129      24.071  29.462  -4.120  1.00  0.00      A    H
ATOM    429  CG1 VAL A 129      22.350  29.529  -2.731  1.00  0.00      A    C
ATOM    430 HG11 VAL A 129      22.619  28.735  -2.002  1.00  0.00      A    H
ATOM    431 HG12 VAL A 129      21.868  30.389  -2.218  1.00  0.00      A    H
ATOM    432 HG13 VAL A 129      21.833  29.086  -3.608  1.00  0.00      A    H
ATOM    433  CG2 VAL A 129      23.103  31.313  -4.390  1.00  0.00      A    C
ATOM    434 HG21 VAL A 129      22.527  30.796  -5.187  1.00  0.00      A    H
ATOM    435 HG22 VAL A 129      22.407  31.924  -3.775  1.00  0.00      A    H
ATOM    436 HG23 VAL A 129      23.879  32.040  -4.711  1.00  0.00      A    H
ATOM    437  C   VAL A 129      25.005  29.782  -1.338  1.00  0.00      A    C
ATOM    438  O   VAL A 129      24.614  29.885  -0.192  1.00  0.00      A    O
ATOM    439  N   PHE A 130      25.891  28.839  -1.636  1.00  0.00      A    N
ATOM    440  HN  PHE A 130      26.213  28.792  -2.578  1.00  0.00      A    H
ATOM    441  CA  PHE A 130      26.376  27.829  -0.697  1.00  0.00      A    C
ATOM    442  HA  PHE A 130      25.510  27.274  -0.369  1.00  0.00      A    H
ATOM    443  CB  PHE A 130      27.361  26.751  -1.405  1.00  0.00      A    C
ATOM    444  HB1 PHE A 130      26.641  26.092  -1.937  1.00  0.00      A    H
ATOM    445  HB2 PHE A 130      27.846  27.297  -2.242  1.00  0.00      A    H
ATOM    446  CG  PHE A 130      28.285  26.165  -0.437  1.00  0.00      A    C
ATOM    447  CD1 PHE A 130      29.608  26.556  -0.460  1.00  0.00      A    C
ATOM    448  HD1 PHE A 130      29.981  27.225  -1.222  1.00  0.00      A    H
ATOM    449  CE1 PHE A 130      30.537  26.105   0.585  1.00  0.00      A    C
ATOM    450  HE1 PHE A 130      31.595  26.210   0.393  1.00  0.00      A    H
ATOM    451  CZ  PHE A 130      30.047  25.204   1.520  1.00  0.00      A    C
ATOM    452  HZ  PHE A 130      30.791  24.814   2.199  1.00  0.00      A    H
ATOM    453  CD2 PHE A 130      27.883  25.317   0.581  1.00  0.00      A    C
ATOM    454  HD2 PHE A 130      26.834  25.065   0.554  1.00  0.00      A    H
ATOM    455  CE2 PHE A 130      28.752  24.686   1.509  1.00  0.00      A    C
ATOM    456  HE2 PHE A 130      28.361  23.990   2.237  1.00  0.00      A    H
ATOM    457  C   PHE A 130      26.950  28.460   0.608  1.00  0.00      A    C
ATOM    458  O   PHE A 130      26.722  28.181   1.760  1.00  0.00      A    O
ATOM    459  N   LEU A 131      27.763  29.441   0.330  1.00  0.00      A    N
ATOM    460  HN  LEU A 131      28.142  29.488  -0.591  1.00  0.00      A    H
ATOM    461  CA  LEU A 131      28.338  30.284   1.429  1.00  0.00      A    C
ATOM    462  HA  LEU A 131      28.766  29.561   2.107  1.00  0.00      A    H
ATOM    463  CB  LEU A 131      29.465  31.336   0.848  1.00  0.00      A    C
ATOM    464  HB1 LEU A 131      29.048  31.809  -0.067  1.00  0.00      A    H
ATOM    465  HB2 LEU A 131      29.676  32.162   1.560  1.00  0.00      A    H
ATOM    466  CG  LEU A 131      30.797  30.548   0.550  1.00  0.00      A    C
ATOM    467  HG  LEU A 131      30.605  29.652  -0.078  1.00  0.00      A    H
ATOM    468  CD1 LEU A 131      31.571  31.595  -0.319  1.00  0.00      A    C
ATOM    469 HD11 LEU A 131      31.610  32.569   0.214  1.00  0.00      A    H
ATOM    470 HD12 LEU A 131      32.606  31.222  -0.469  1.00  0.00      A    H
ATOM    471 HD13 LEU A 131      31.116  31.584  -1.333  1.00  0.00      A    H
ATOM    472  CD2 LEU A 131      31.535  30.146   1.922  1.00  0.00      A    C
ATOM    473 HD21 LEU A 131      30.975  29.391   2.514  1.00  0.00      A    H
ATOM    474 HD22 LEU A 131      32.491  29.660   1.629  1.00  0.00      A    H
ATOM    475 HD23 LEU A 131      31.728  31.072   2.505  1.00  0.00      A    H
ATOM    476  C   LEU A 131      27.403  31.085   2.291  1.00  0.00      A    C
ATOM    477  O   LEU A 131      27.400  31.239   3.458  1.00  0.00      A    O
ATOM    478  N   ILE A 132      26.365  31.707   1.655  1.00  0.00      A    N
ATOM    479  HN  ILE A 132      26.212  31.562   0.681  1.00  0.00      A    H
ATOM    480  CA  ILE A 132      25.371  32.562   2.402  1.00  0.00      A    C
ATOM    481  HA  ILE A 132      25.846  33.112   3.201  1.00  0.00      A    H
ATOM    482  CB  ILE A 132      24.706  33.645   1.580  1.00  0.00      A    C
ATOM    483  HB  ILE A 132      25.602  34.143   1.153  1.00  0.00      A    H
ATOM    484  CG2 ILE A 132      23.961  33.112   0.391  1.00  0.00      A    C
ATOM    485 HG21 ILE A 132      23.023  32.558   0.608  1.00  0.00      A    H
ATOM    486 HG22 ILE A 132      23.592  33.974  -0.204  1.00  0.00      A    H
ATOM    487 HG23 ILE A 132      24.702  32.603  -0.263  1.00  0.00      A    H
ATOM    488  CG1 ILE A 132      23.910  34.686   2.468  1.00  0.00      A    C
ATOM    489 HG11 ILE A 132      23.149  34.266   3.160  1.00  0.00      A    H
ATOM    490 HG12 ILE A 132      23.376  35.237   1.666  1.00  0.00      A    H
ATOM    491  CD  ILE A 132      24.904  35.637   3.179  1.00  0.00      A    C
ATOM    492  HD1 ILE A 132      25.612  36.124   2.474  1.00  0.00      A    H
ATOM    493  HD2 ILE A 132      24.265  36.436   3.612  1.00  0.00      A    H
ATOM    494  HD3 ILE A 132      25.515  35.116   3.946  1.00  0.00      A    H
ATOM    495  C   ILE A 132      24.306  31.684   3.081  1.00  0.00      A    C
ATOM    496  O   ILE A 132      23.783  31.974   4.196  1.00  0.00      A    O
ATOM    497  N   VAL A 133      24.004  30.538   2.366  1.00  0.00      A    N
ATOM    498  HN  VAL A 133      24.374  30.337   1.462  1.00  0.00      A    H
ATOM    499  CA  VAL A 133      23.141  29.529   3.018  1.00  0.00      A    C
ATOM    500  HA  VAL A 133      22.245  30.045   3.329  1.00  0.00      A    H
ATOM    501  CB  VAL A 133      22.633  28.388   2.046  1.00  0.00      A    C
ATOM    502  HB  VAL A 133      23.512  28.262   1.378  1.00  0.00      A    H
ATOM    503  CG1 VAL A 133      22.272  26.978   2.640  1.00  0.00      A    C
ATOM    504 HG11 VAL A 133      21.926  26.325   1.811  1.00  0.00      A    H
ATOM    505 HG12 VAL A 133      23.171  26.479   3.060  1.00  0.00      A    H
ATOM    506 HG13 VAL A 133      21.391  27.110   3.305  1.00  0.00      A    H
ATOM    507  CG2 VAL A 133      21.532  28.865   1.182  1.00  0.00      A    C
ATOM    508 HG21 VAL A 133      21.363  28.083   0.411  1.00  0.00      A    H
ATOM    509 HG22 VAL A 133      20.578  28.908   1.749  1.00  0.00      A    H
ATOM    510 HG23 VAL A 133      21.842  29.845   0.759  1.00  0.00      A    H
ATOM    511  C   VAL A 133      23.759  28.812   4.214  1.00  0.00      A    C
ATOM    512  O   VAL A 133      23.267  28.824   5.314  1.00  0.00      A    O
ATOM    513  N   LEU A 134      25.014  28.372   4.148  1.00  0.00      A    N
ATOM    514  HN  LEU A 134      25.515  28.635   3.327  1.00  0.00      A    H
ATOM    515  CA  LEU A 134      25.776  27.869   5.217  1.00  0.00      A    C
ATOM    516  HA  LEU A 134      25.312  26.923   5.455  1.00  0.00      A    H
ATOM    517  CB  LEU A 134      27.192  27.484   4.671  1.00  0.00      A    C
ATOM    518  HB1 LEU A 134      27.135  26.761   3.830  1.00  0.00      A    H
ATOM    519  HB2 LEU A 134      27.724  28.383   4.292  1.00  0.00      A    H
ATOM    520  CG  LEU A 134      28.219  26.781   5.624  1.00  0.00      A    C
ATOM    521  HG  LEU A 134      28.361  27.316   6.587  1.00  0.00      A    H
ATOM    522  CD1 LEU A 134      27.656  25.454   6.187  1.00  0.00      A    C
ATOM    523 HD11 LEU A 134      28.242  25.080   7.054  1.00  0.00      A    H
ATOM    524 HD12 LEU A 134      26.698  25.600   6.730  1.00  0.00      A    H
ATOM    525 HD13 LEU A 134      27.568  24.721   5.357  1.00  0.00      A    H
ATOM    526  CD2 LEU A 134      29.609  26.491   5.004  1.00  0.00      A    C
ATOM    527 HD21 LEU A 134      30.220  25.870   5.694  1.00  0.00      A    H
ATOM    528 HD22 LEU A 134      29.426  25.950   4.051  1.00  0.00      A    H
ATOM    529 HD23 LEU A 134      30.220  27.380   4.738  1.00  0.00      A    H
ATOM    530  C   LEU A 134      25.858  28.747   6.436  1.00  0.00      A    C
ATOM    531  O   LEU A 134      25.582  28.306   7.530  1.00  0.00      A    O
ATOM    532  N   VAL A 135      26.167  30.068   6.324  1.00  0.00      A    N
ATOM    533  HN  VAL A 135      26.251  30.459   5.410  1.00  0.00      A    H
ATOM    534  CA  VAL A 135      26.316  30.935   7.483  1.00  0.00      A    C
ATOM    535  HA  VAL A 135      26.933  30.390   8.182  1.00  0.00      A    H
ATOM    536  CB  VAL A 135      27.172  32.197   7.249  1.00  0.00      A    C
ATOM    537  HB  VAL A 135      27.153  32.788   8.190  1.00  0.00      A    H
ATOM    538  CG1 VAL A 135      28.592  31.780   6.911  1.00  0.00      A    C
ATOM    539 HG11 VAL A 135      28.998  31.266   7.808  1.00  0.00      A    H
ATOM    540 HG12 VAL A 135      28.581  30.917   6.212  1.00  0.00      A    H
ATOM    541 HG13 VAL A 135      29.238  32.640   6.633  1.00  0.00      A    H
ATOM    542  CG2 VAL A 135      26.573  33.220   6.280  1.00  0.00      A    C
ATOM    543 HG21 VAL A 135      27.075  34.200   6.130  1.00  0.00      A    H
ATOM    544 HG22 VAL A 135      26.639  32.699   5.301  1.00  0.00      A    H
ATOM    545 HG23 VAL A 135      25.467  33.250   6.374  1.00  0.00      A    H
ATOM    546  C   VAL A 135      24.928  31.248   8.182  1.00  0.00      A    C
ATOM    547  O   VAL A 135      24.864  31.164   9.430  1.00  0.00      A    O
ATOM    548  N   CYS A 136      23.827  31.557   7.445  1.00  0.00      A    N
ATOM    549  HN  CYS A 136      23.862  31.662   6.454  1.00  0.00      A    H
ATOM    550  CA  CYS A 136      22.484  31.725   8.007  1.00  0.00      A    C
ATOM    551  HA  CYS A 136      22.494  32.621   8.610  1.00  0.00      A    H
ATOM    552  CB  CYS A 136      21.475  31.970   6.791  1.00  0.00      A    C
ATOM    553  HB1 CYS A 136      21.891  32.813   6.200  1.00  0.00      A    H
ATOM    554  HB2 CYS A 136      21.579  31.099   6.109  1.00  0.00      A    H
ATOM    555  SG  CYS A 136      19.775  32.415   7.254  1.00  0.00      A    S
ATOM    556  HG1 CYS A 136      19.998  32.804   8.501  1.00  0.00      A    H
ATOM    557  C   CYS A 136      22.031  30.522   8.831  1.00  0.00      A    C
ATOM    558  O   CYS A 136      21.428  30.769   9.878  1.00  0.00      A    O
ATOM    559  N   LEU A 137      22.422  29.282   8.450  1.00  0.00      A    N
ATOM    560  HN  LEU A 137      22.840  29.048   7.576  1.00  0.00      A    H
ATOM    561  CA  LEU A 137      22.107  28.061   9.219  1.00  0.00      A    C
ATOM    562  HA  LEU A 137      21.062  28.097   9.487  1.00  0.00      A    H
ATOM    563  CB  LEU A 137      22.196  26.813   8.229  1.00  0.00      A    C
ATOM    564  HB1 LEU A 137      23.208  26.958   7.794  1.00  0.00      A    H
ATOM    565  HB2 LEU A 137      22.221  25.925   8.895  1.00  0.00      A    H
ATOM    566  CG  LEU A 137      21.126  26.714   7.120  1.00  0.00      A    C
ATOM    567  HG  LEU A 137      20.887  27.717   6.704  1.00  0.00      A    H
ATOM    568  CD1 LEU A 137      21.458  25.844   5.908  1.00  0.00      A    C
ATOM    569 HD11 LEU A 137      21.563  24.774   6.186  1.00  0.00      A    H
ATOM    570 HD12 LEU A 137      20.694  25.913   5.104  1.00  0.00      A    H
ATOM    571 HD13 LEU A 137      22.369  26.200   5.380  1.00  0.00      A    H
ATOM    572  CD2 LEU A 137      19.813  26.148   7.778  1.00  0.00      A    C
ATOM    573 HD21 LEU A 137      19.907  25.075   8.051  1.00  0.00      A    H
ATOM    574 HD22 LEU A 137      19.415  26.775   8.604  1.00  0.00      A    H
ATOM    575 HD23 LEU A 137      19.013  26.193   7.008  1.00  0.00      A    H
ATOM    576  C   LEU A 137      22.973  27.853  10.464  1.00  0.00      A    C
ATOM    577  O   LEU A 137      22.444  27.614  11.560  1.00  0.00      A    O
ATOM    578  N   ILE A 138      24.303  27.907  10.311  1.00  0.00      A    N
ATOM    579  HN  ILE A 138      24.930  28.163   9.579  1.00  0.00      A    H
ATOM    580  CA  ILE A 138      25.200  27.596  11.521  1.00  0.00      A    C
ATOM    581  HA  ILE A 138      24.868  26.755  12.111  1.00  0.00      A    H
ATOM    582  CB  ILE A 138      26.740  27.340  11.335  1.00  0.00      A    C
ATOM    583  HB  ILE A 138      27.126  27.177  12.364  1.00  0.00      A    H
ATOM    584  CG2 ILE A 138      26.960  25.939  10.598  1.00  0.00      A    C
ATOM    585 HG21 ILE A 138      26.624  26.063   9.547  1.00  0.00      A    H
ATOM    586 HG22 ILE A 138      28.005  25.572  10.503  1.00  0.00      A    H
ATOM    587 HG23 ILE A 138      26.320  25.137  11.024  1.00  0.00      A    H
ATOM    588  CG1 ILE A 138      27.391  28.518  10.662  1.00  0.00      A    C
ATOM    589 HG11 ILE A 138      26.584  29.099  10.166  1.00  0.00      A    H
ATOM    590 HG12 ILE A 138      27.992  28.206   9.781  1.00  0.00      A    H
ATOM    591  CD  ILE A 138      28.235  29.322  11.602  1.00  0.00      A    C
ATOM    592  HD1 ILE A 138      28.723  30.180  11.091  1.00  0.00      A    H
ATOM    593  HD2 ILE A 138      27.678  29.774  12.450  1.00  0.00      A    H
ATOM    594  HD3 ILE A 138      29.087  28.771  12.054  1.00  0.00      A    H
ATOM    595  C   ILE A 138      25.157  28.769  12.523  1.00  0.00      A    C
ATOM    596  O   ILE A 138      25.442  28.426  13.656  1.00  0.00      A    O
ATOM    597  N   PHE A 139      24.732  30.049  12.126  1.00  0.00      A    N
ATOM    598  HN  PHE A 139      24.706  30.337  11.172  1.00  0.00      A    H
ATOM    599  CA  PHE A 139      24.496  31.254  12.955  1.00  0.00      A    C
ATOM    600  HA  PHE A 139      25.429  31.303  13.497  1.00  0.00      A    H
ATOM    601  CB  PHE A 139      24.305  32.448  12.084  1.00  0.00      A    C
ATOM    602  HB1 PHE A 139      25.165  32.485  11.382  1.00  0.00      A    H
ATOM    603  HB2 PHE A 139      23.296  32.413  11.620  1.00  0.00      A    H
ATOM    604  CG  PHE A 139      24.154  33.740  12.805  1.00  0.00      A    C
ATOM    605  CD1 PHE A 139      24.709  33.987  14.105  1.00  0.00      A    C
ATOM    606  HD1 PHE A 139      25.365  33.304  14.623  1.00  0.00      A    H
ATOM    607  CE1 PHE A 139      24.620  35.240  14.671  1.00  0.00      A    C
ATOM    608  HE1 PHE A 139      25.175  35.380  15.586  1.00  0.00      A    H
ATOM    609  CZ  PHE A 139      23.890  36.199  14.120  1.00  0.00      A    C
ATOM    610  HZ  PHE A 139      23.807  37.206  14.502  1.00  0.00      A    H
ATOM    611  CD2 PHE A 139      23.407  34.794  12.184  1.00  0.00      A    C
ATOM    612  HD2 PHE A 139      22.920  34.647  11.231  1.00  0.00      A    H
ATOM    613  CE2 PHE A 139      23.251  35.971  12.923  1.00  0.00      A    C
ATOM    614  HE2 PHE A 139      22.809  36.859  12.496  1.00  0.00      A    H
ATOM    615  C   PHE A 139      23.377  31.045  13.918  1.00  0.00      A    C
ATOM    616  O   PHE A 139      23.562  31.343  15.075  1.00  0.00      A    O
ATOM    617  N   SER A 140      22.190  30.429  13.559  1.00  0.00      A    N
ATOM    618  HN  SER A 140      22.088  29.975  12.677  1.00  0.00      A    H
ATOM    619  CA  SER A 140      20.926  30.455  14.278  1.00  0.00      A    C
ATOM    620  HA  SER A 140      20.383  31.374  14.113  1.00  0.00      A    H
ATOM    621  CB  SER A 140      19.911  29.390  13.791  1.00  0.00      A    C
ATOM    622  HB1 SER A 140      19.029  29.311  14.462  1.00  0.00      A    H
ATOM    623  HB2 SER A 140      20.325  28.377  13.983  1.00  0.00      A    H
ATOM    624  OG  SER A 140      19.498  29.665  12.395  1.00  0.00      A    O
ATOM    625  HG1 SER A 140      18.872  28.981  12.148  1.00  0.00      A    H
ATOM    626  C   SER A 140      20.810  30.353  15.766  1.00  0.00      A    C
ATOM    627  O   SER A 140      19.942  31.054  16.298  1.00  0.00      A    O
ATOM    628  N   VAL A 141      21.648  29.528  16.338  1.00  0.00      A    N
ATOM    629  HN  VAL A 141      22.253  28.901  15.854  1.00  0.00      A    H
ATOM    630  CA  VAL A 141      21.734  29.456  17.866  1.00  0.00      A    C
ATOM    631  HA  VAL A 141      20.860  28.910  18.187  1.00  0.00      A    H
ATOM    632  CB  VAL A 141      22.862  28.455  18.212  1.00  0.00      A    C
ATOM    633  HB  VAL A 141      22.530  27.462  17.841  1.00  0.00      A    H
ATOM    634  CG1 VAL A 141      24.245  28.648  17.533  1.00  0.00      A    C
ATOM    635 HG11 VAL A 141      24.200  28.502  16.433  1.00  0.00      A    H
ATOM    636 HG12 VAL A 141      24.698  29.617  17.834  1.00  0.00      A    H
ATOM    637 HG13 VAL A 141      25.006  27.894  17.828  1.00  0.00      A    H
ATOM    638  CG2 VAL A 141      23.137  28.398  19.746  1.00  0.00      A    C
ATOM    639 HG21 VAL A 141      22.154  28.307  20.256  1.00  0.00      A    H
ATOM    640 HG22 VAL A 141      23.725  27.482  19.970  1.00  0.00      A    H
ATOM    641 HG23 VAL A 141      23.796  29.246  20.029  1.00  0.00      A    H
ATOM    642  C   VAL A 141      21.879  30.792  18.635  1.00  0.00      A    C
ATOM    643  O   VAL A 141      21.192  31.094  19.607  1.00  0.00      A    O
ATOM    644  N   LEU A 142      22.778  31.693  18.135  1.00  0.00      A    N
ATOM    645  HN  LEU A 142      23.132  31.422  17.243  1.00  0.00      A    H
ATOM    646  CA  LEU A 142      23.134  33.012  18.618  1.00  0.00      A    C
ATOM    647  HA  LEU A 142      23.230  32.911  19.689  1.00  0.00      A    H
ATOM    648  CB  LEU A 142      24.458  33.574  18.130  1.00  0.00      A    C
ATOM    649  HB1 LEU A 142      24.395  33.669  17.024  1.00  0.00      A    H
ATOM    650  HB2 LEU A 142      24.745  34.568  18.535  1.00  0.00      A    H
ATOM    651  CG  LEU A 142      25.719  32.687  18.355  1.00  0.00      A    C
ATOM    652  HG  LEU A 142      25.593  31.741  17.786  1.00  0.00      A    H
ATOM    653  CD1 LEU A 142      27.050  33.315  17.891  1.00  0.00      A    C
ATOM    654 HD11 LEU A 142      27.960  32.730  18.145  1.00  0.00      A    H
ATOM    655 HD12 LEU A 142      27.103  33.608  16.820  1.00  0.00      A    H
ATOM    656 HD13 LEU A 142      27.216  34.333  18.304  1.00  0.00      A    H
ATOM    657  CD2 LEU A 142      25.973  32.370  19.829  1.00  0.00      A    C
ATOM    658 HD21 LEU A 142      25.100  31.987  20.399  1.00  0.00      A    H
ATOM    659 HD22 LEU A 142      26.764  31.594  19.905  1.00  0.00      A    H
ATOM    660 HD23 LEU A 142      26.382  33.281  20.317  1.00  0.00      A    H
ATOM    661  C   LEU A 142      22.000  34.012  18.469  1.00  0.00      A    C
ATOM    662  O   LEU A 142      21.637  34.770  19.325  1.00  0.00      A    O
ATOM    663  N   SER A 143      21.387  34.095  17.323  1.00  0.00      A    N
ATOM    664  HN  SER A 143      21.444  33.476  16.543  1.00  0.00      A    H
ATOM    665  CA  SER A 143      20.219  35.026  17.110  1.00  0.00      A    C
ATOM    666  HA  SER A 143      20.425  35.979  17.574  1.00  0.00      A    H
ATOM    667  CB  SER A 143      20.126  35.361  15.545  1.00  0.00      A    C
ATOM    668  HB1 SER A 143      19.330  36.107  15.334  1.00  0.00      A    H
ATOM    669  HB2 SER A 143      21.075  35.867  15.262  1.00  0.00      A    H
ATOM    670  OG  SER A 143      20.005  34.191  14.757  1.00  0.00      A    O
ATOM    671  HG1 SER A 143      19.943  34.373  13.816  1.00  0.00      A    H
ATOM    672  C   SER A 143      18.927  34.647  17.674  1.00  0.00      A    C
ATOM    673  O   SER A 143      18.100  35.433  18.019  1.00  0.00      A    O
ATOM    674  N   THR A 144      18.750  33.245  17.897  1.00  0.00      A    N
ATOM    675  HN  THR A 144      19.476  32.597  17.677  1.00  0.00      A    H
ATOM    676  CA  THR A 144      17.623  32.792  18.685  1.00  0.00      A    C
ATOM    677  HA  THR A 144      16.736  33.142  18.178  1.00  0.00      A    H
ATOM    678  CB  THR A 144      17.494  31.257  18.859  1.00  0.00      A    C
ATOM    679  HB  THR A 144      18.478  30.987  19.299  1.00  0.00      A    H
ATOM    680  OG1 THR A 144      17.393  30.693  17.571  1.00  0.00      A    O
ATOM    681  HG1 THR A 144      18.195  30.864  17.072  1.00  0.00      A    H
ATOM    682  CG2 THR A 144      16.293  30.688  19.598  1.00  0.00      A    C
ATOM    683 HG21 THR A 144      16.111  31.001  20.649  1.00  0.00      A    H
ATOM    684 HG22 THR A 144      15.342  30.854  19.048  1.00  0.00      A    H
ATOM    685 HG23 THR A 144      16.415  29.585  19.645  1.00  0.00      A    H
ATOM    686  C   THR A 144      17.671  33.424  20.114  1.00  0.00      A    C
ATOM    687  O   THR A 144      16.679  33.698  20.744  1.00  0.00      A    O
ATOM    688  N   ILE A 145      18.886  33.621  20.700  1.00  0.00      A    N
ATOM    689  HN  ILE A 145      19.793  33.456  20.320  1.00  0.00      A    H
ATOM    690  CA  ILE A 145      19.054  34.107  22.065  1.00  0.00      A    C
ATOM    691  HA  ILE A 145      18.409  33.480  22.663  1.00  0.00      A    H
ATOM    692  CB  ILE A 145      20.438  34.074  22.497  1.00  0.00      A    C
ATOM    693  HB  ILE A 145      21.084  34.947  22.260  1.00  0.00      A    H
ATOM    694  CG2 ILE A 145      20.250  34.043  24.090  1.00  0.00      A    C
ATOM    695 HG21 ILE A 145      19.700  34.918  24.498  1.00  0.00      A    H
ATOM    696 HG22 ILE A 145      19.724  33.092  24.324  1.00  0.00      A    H
ATOM    697 HG23 ILE A 145      21.211  34.011  24.647  1.00  0.00      A    H
ATOM    698  CG1 ILE A 145      21.276  32.844  22.039  1.00  0.00      A    C
ATOM    699 HG11 ILE A 145      21.428  32.876  20.939  1.00  0.00      A    H
ATOM    700 HG12 ILE A 145      20.672  31.954  22.314  1.00  0.00      A    H
ATOM    701  CD  ILE A 145      22.626  32.584  22.753  1.00  0.00      A    C
ATOM    702  HD1 ILE A 145      22.430  32.472  23.841  1.00  0.00      A    H
ATOM    703  HD2 ILE A 145      23.078  31.595  22.523  1.00  0.00      A    H
ATOM    704  HD3 ILE A 145      23.402  33.372  22.640  1.00  0.00      A    H
ATOM    705  C   ILE A 145      18.554  35.561  22.087  1.00  0.00      A    C
ATOM    706  O   ILE A 145      17.926  35.862  23.062  1.00  0.00      A    O
ATOM    707  N   GLU A 146      18.845  36.360  21.043  1.00  0.00      A    N
ATOM    708  HN  GLU A 146      19.399  35.941  20.328  1.00  0.00      A    H
ATOM    709  CA  GLU A 146      18.502  37.753  20.727  1.00  0.00      A    C
ATOM    710  HA  GLU A 146      18.695  38.358  21.601  1.00  0.00      A    H
ATOM    711  CB  GLU A 146      19.315  38.389  19.550  1.00  0.00      A    C
ATOM    712  HB1 GLU A 146      19.050  37.853  18.613  1.00  0.00      A    H
ATOM    713  HB2 GLU A 146      19.176  39.486  19.443  1.00  0.00      A    H
ATOM    714  CG  GLU A 146      20.847  38.145  19.636  1.00  0.00      A    C
ATOM    715  HG1 GLU A 146      21.024  37.121  20.029  1.00  0.00      A    H
ATOM    716  HG2 GLU A 146      21.309  38.244  18.630  1.00  0.00      A    H
ATOM    717  CD  GLU A 146      21.555  39.056  20.594  1.00  0.00      A    C
ATOM    718  OE1 GLU A 146      21.045  39.776  21.503  1.00  0.00      A    O
ATOM    719  OE2 GLU A 146      22.822  38.912  20.483  1.00  0.00      A    O
ATOM    720  C   GLU A 146      16.938  38.081  20.625  1.00  0.00      A    C
ATOM    721  O   GLU A 146      16.489  39.119  21.062  1.00  0.00      A    O
ATOM    722  N   GLN A 147      16.149  37.107  20.089  1.00  0.00      A    N
ATOM    723  HN  GLN A 147      16.463  36.205  19.803  1.00  0.00      A    H
ATOM    724  CA  GLN A 147      14.679  37.252  19.894  1.00  0.00      A    C
ATOM    725  HA  GLN A 147      14.577  38.155  19.310  1.00  0.00      A    H
ATOM    726  CB  GLN A 147      14.041  35.990  19.295  1.00  0.00      A    C
ATOM    727  HB1 GLN A 147      14.311  35.189  20.017  1.00  0.00      A    H
ATOM    728  HB2 GLN A 147      12.935  36.057  19.373  1.00  0.00      A    H
ATOM    729  CG  GLN A 147      14.651  35.453  17.984  1.00  0.00      A    C
ATOM    730  HG1 GLN A 147      15.633  34.977  18.193  1.00  0.00      A    H
ATOM    731  HG2 GLN A 147      14.018  34.599  17.658  1.00  0.00      A    H
ATOM    732  CD  GLN A 147      14.774  36.596  16.947  1.00  0.00      A    C
ATOM    733  OE1 GLN A 147      13.847  37.177  16.456  1.00  0.00      A    O
ATOM    734  NE2 GLN A 147      16.021  36.901  16.690  1.00  0.00      A    N
ATOM    735 HE21 GLN A 147      16.784  36.519  17.211  1.00  0.00      A    H
ATOM    736 HE22 GLN A 147      16.090  37.537  15.921  1.00  0.00      A    H
ATOM    737  C   GLN A 147      14.015  37.498  21.213  1.00  0.00      A    C
ATOM    738  O   GLN A 147      13.284  38.482  21.323  1.00  0.00      A    O
ATOM    739  N   TYR A 148      14.285  36.719  22.311  1.00  0.00      A    N
ATOM    740  HN  TYR A 148      15.061  36.104  22.194  1.00  0.00      A    H
ATOM    741  CA  TYR A 148      13.575  36.713  23.556  1.00  0.00      A    C
ATOM    742  HA  TYR A 148      12.604  37.167  23.421  1.00  0.00      A    H
ATOM    743  CB  TYR A 148      13.454  35.230  24.050  1.00  0.00      A    C
ATOM    744  HB1 TYR A 148      14.514  34.904  23.975  1.00  0.00      A    H
ATOM    745  HB2 TYR A 148      13.034  35.024  25.058  1.00  0.00      A    H
ATOM    746  CG  TYR A 148      12.630  34.335  23.093  1.00  0.00      A    C
ATOM    747  CD1 TYR A 148      11.229  34.443  22.985  1.00  0.00      A    C
ATOM    748  HD1 TYR A 148      10.667  35.271  23.392  1.00  0.00      A    H
ATOM    749  CE1 TYR A 148      10.613  33.515  22.082  1.00  0.00      A    C
ATOM    750  HE1 TYR A 148       9.569  33.682  21.862  1.00  0.00      A    H
ATOM    751  CZ  TYR A 148      11.314  32.611  21.324  1.00  0.00      A    C
ATOM    752  OH  TYR A 148      10.677  31.883  20.308  1.00  0.00      A    O
ATOM    753  HH  TYR A 148      11.284  31.444  19.708  1.00  0.00      A    H
ATOM    754  CD2 TYR A 148      13.320  33.254  22.459  1.00  0.00      A    C
ATOM    755  HD2 TYR A 148      14.360  33.083  22.694  1.00  0.00      A    H
ATOM    756  CE2 TYR A 148      12.730  32.524  21.514  1.00  0.00      A    C
ATOM    757  HE2 TYR A 148      13.346  31.789  21.018  1.00  0.00      A    H
ATOM    758  C   TYR A 148      14.224  37.479  24.768  1.00  0.00      A    C
ATOM    759  O   TYR A 148      13.637  37.672  25.866  1.00  0.00      A    O
ATOM    760  N   ALA A 149      15.384  38.061  24.525  1.00  0.00      A    N
ATOM    761  HN  ALA A 149      15.841  38.108  23.640  1.00  0.00      A    H
ATOM    762  CA  ALA A 149      15.992  38.896  25.619  1.00  0.00      A    C
ATOM    763  HA  ALA A 149      15.567  38.625  26.574  1.00  0.00      A    H
ATOM    764  CB  ALA A 149      17.496  38.626  25.774  1.00  0.00      A    C
ATOM    765  HB1 ALA A 149      17.679  37.542  25.929  1.00  0.00      A    H
ATOM    766  HB2 ALA A 149      18.100  38.962  24.904  1.00  0.00      A    H
ATOM    767  HB3 ALA A 149      17.792  39.290  26.614  1.00  0.00      A    H
ATOM    768  C   ALA A 149      15.825  40.450  25.423  1.00  0.00      A    C
ATOM    769  O   ALA A 149      16.044  40.957  24.314  1.00  0.00      A    O
ATOM    770  N   ALA A 150      15.295  41.200  26.446  1.00  0.00      A    N
ATOM    771  HN  ALA A 150      15.310  40.923  27.404  1.00  0.00      A    H
ATOM    772  CA  ALA A 150      14.667  42.411  26.232  1.00  0.00      A    C
ATOM    773  HA  ALA A 150      14.282  42.320  25.227  1.00  0.00      A    H
ATOM    774  CB  ALA A 150      13.398  42.559  27.176  1.00  0.00      A    C
ATOM    775  HB1 ALA A 150      13.722  42.722  28.227  1.00  0.00      A    H
ATOM    776  HB2 ALA A 150      12.827  43.458  26.862  1.00  0.00      A    H
ATOM    777  HB3 ALA A 150      12.727  41.675  27.204  1.00  0.00      A    H
ATOM    778  C   ALA A 150      15.559  43.624  26.254  1.00  0.00      A    C
ATOM    779  O   ALA A 150      16.059  44.022  27.337  1.00  0.00      A    O
ATOM    780  N   LEU A 151      15.685  44.453  25.168  1.00  0.00      A    N
ATOM    781  HN  LEU A 151      15.113  44.274  24.372  1.00  0.00      A    H
ATOM    782  CA  LEU A 151      16.593  45.536  24.991  1.00  0.00      A    C
ATOM    783  HA  LEU A 151      16.770  45.691  23.937  1.00  0.00      A    H
ATOM    784  CB  LEU A 151      16.061  46.971  25.447  1.00  0.00      A    C
ATOM    785  HB1 LEU A 151      15.825  46.839  26.525  1.00  0.00      A    H
ATOM    786  HB2 LEU A 151      16.843  47.751  25.334  1.00  0.00      A    H
ATOM    787  CG  LEU A 151      14.711  47.462  24.825  1.00  0.00      A    C
ATOM    788  HG  LEU A 151      14.668  47.261  23.733  1.00  0.00      A    H
ATOM    789  CD1 LEU A 151      13.451  46.796  25.501  1.00  0.00      A    C
ATOM    790 HD11 LEU A 151      13.407  45.777  25.061  1.00  0.00      A    H
ATOM    791 HD12 LEU A 151      13.674  46.647  26.579  1.00  0.00      A    H
ATOM    792 HD13 LEU A 151      12.539  47.365  25.218  1.00  0.00      A    H
ATOM    793  CD2 LEU A 151      14.578  48.937  25.003  1.00  0.00      A    C
ATOM    794 HD21 LEU A 151      15.494  49.493  24.710  1.00  0.00      A    H
ATOM    795 HD22 LEU A 151      13.626  49.357  24.612  1.00  0.00      A    H
ATOM    796 HD23 LEU A 151      14.441  49.282  26.050  1.00  0.00      A    H
ATOM    797  C   LEU A 151      18.042  45.292  25.462  1.00  0.00      A    C
ATOM    798  O   LEU A 151      18.652  46.240  25.982  1.00  0.00      A    O
ATOM    799  N   ALA A 152      18.659  44.084  25.269  1.00  0.00      A    N
ATOM    800  HN  ALA A 152      18.165  43.332  24.837  1.00  0.00      A    H
ATOM    801  CA  ALA A 152      20.041  43.705  25.611  1.00  0.00      A    C
ATOM    802  HA  ALA A 152      20.136  43.769  26.685  1.00  0.00      A    H
ATOM    803  CB  ALA A 152      20.332  42.210  25.462  1.00  0.00      A    C
ATOM    804  HB1 ALA A 152      21.295  41.906  25.925  1.00  0.00      A    H
ATOM    805  HB2 ALA A 152      19.461  41.741  25.967  1.00  0.00      A    H
ATOM    806  HB3 ALA A 152      20.335  41.944  24.384  1.00  0.00      A    H
ATOM    807  C   ALA A 152      21.167  44.551  25.012  1.00  0.00      A    C
ATOM    808  O   ALA A 152      20.934  45.169  23.950  1.00  0.00      A    O
ATOM    809  N   THR A 153      22.215  44.771  25.769  1.00  0.00      A    N
ATOM    810  HN  THR A 153      22.263  44.223  26.601  1.00  0.00      A    H
ATOM    811  CA  THR A 153      23.310  45.588  25.381  1.00  0.00      A    C
ATOM    812  HA  THR A 153      23.062  46.350  24.656  1.00  0.00      A    H
ATOM    813  CB  THR A 153      23.744  46.460  26.613  1.00  0.00      A    C
ATOM    814  HB  THR A 153      22.867  46.718  27.244  1.00  0.00      A    H
ATOM    815  OG1 THR A 153      24.228  47.709  26.099  1.00  0.00      A    O
ATOM    816  HG1 THR A 153      24.341  48.217  26.906  1.00  0.00      A    H
ATOM    817  CG2 THR A 153      24.774  45.837  27.507  1.00  0.00      A    C
ATOM    818 HG21 THR A 153      25.679  45.626  26.898  1.00  0.00      A    H
ATOM    819 HG22 THR A 153      25.065  46.494  28.354  1.00  0.00      A    H
ATOM    820 HG23 THR A 153      24.417  44.870  27.921  1.00  0.00      A    H
ATOM    821  C   THR A 153      24.399  44.632  24.773  1.00  0.00      A    C
ATOM    822  O   THR A 153      24.602  43.534  25.310  1.00  0.00      A    O
ATOM    823  N   GLY A 154      25.061  45.181  23.731  1.00  0.00      A    N
ATOM    824  HN  GLY A 154      24.825  46.100  23.425  1.00  0.00      A    H
ATOM    825  CA  GLY A 154      25.823  44.313  22.871  1.00  0.00      A    C
ATOM    826  HA1 GLY A 154      26.612  43.877  23.465  1.00  0.00      A    H
ATOM    827  HA2 GLY A 154      26.249  45.082  22.245  1.00  0.00      A    H
ATOM    828  C   GLY A 154      25.100  43.247  22.079  1.00  0.00      A    C
ATOM    829  O   GLY A 154      25.616  42.135  21.881  1.00  0.00      A    O
ATOM    830  N   THR A 155      23.885  43.493  21.637  1.00  0.00      A    N
ATOM    831  HN  THR A 155      23.497  44.410  21.578  1.00  0.00      A    H
ATOM    832  CA  THR A 155      23.111  42.516  20.902  1.00  0.00      A    C
ATOM    833  HA  THR A 155      23.216  41.570  21.411  1.00  0.00      A    H
ATOM    834  CB  THR A 155      21.688  42.964  20.877  1.00  0.00      A    C
ATOM    835  HB  THR A 155      21.324  43.097  21.918  1.00  0.00      A    H
ATOM    836  OG1 THR A 155      20.815  42.042  20.267  1.00  0.00      A    O
ATOM    837  HG1 THR A 155      20.964  41.216  20.732  1.00  0.00      A    H
ATOM    838  CG2 THR A 155      21.564  44.358  20.170  1.00  0.00      A    C
ATOM    839 HG21 THR A 155      21.993  44.284  19.148  1.00  0.00      A    H
ATOM    840 HG22 THR A 155      20.464  44.476  20.069  1.00  0.00      A    H
ATOM    841 HG23 THR A 155      21.956  45.145  20.850  1.00  0.00      A    H
ATOM    842  C   THR A 155      23.602  42.309  19.484  1.00  0.00      A    C
ATOM    843  O   THR A 155      24.296  43.166  18.905  1.00  0.00      A    O
ATOM    844  N   LEU A 156      23.445  41.076  18.932  1.00  0.00      A    N
ATOM    845  HN  LEU A 156      23.067  40.299  19.429  1.00  0.00      A    H
ATOM    846  CA  LEU A 156      23.837  40.748  17.551  1.00  0.00      A    C
ATOM    847  HA  LEU A 156      24.488  41.520  17.168  1.00  0.00      A    H
ATOM    848  CB  LEU A 156      24.710  39.479  17.569  1.00  0.00      A    C
ATOM    849  HB1 LEU A 156      24.123  38.661  18.040  1.00  0.00      A    H
ATOM    850  HB2 LEU A 156      24.906  39.156  16.524  1.00  0.00      A    H
ATOM    851  CG  LEU A 156      26.043  39.595  18.275  1.00  0.00      A    C
ATOM    852  HG  LEU A 156      25.889  39.954  19.315  1.00  0.00      A    H
ATOM    853  CD1 LEU A 156      26.833  38.246  18.250  1.00  0.00      A    C
ATOM    854 HD11 LEU A 156      27.068  37.864  17.234  1.00  0.00      A    H
ATOM    855 HD12 LEU A 156      27.849  38.448  18.653  1.00  0.00      A    H
ATOM    856 HD13 LEU A 156      26.375  37.422  18.838  1.00  0.00      A    H
ATOM    857  CD2 LEU A 156      26.828  40.664  17.507  1.00  0.00      A    C
ATOM    858 HD21 LEU A 156      26.385  41.678  17.417  1.00  0.00      A    H
ATOM    859 HD22 LEU A 156      27.775  40.878  18.047  1.00  0.00      A    H
ATOM    860 HD23 LEU A 156      27.060  40.233  16.509  1.00  0.00      A    H
ATOM    861  C   LEU A 156      22.586  40.598  16.645  1.00  0.00      A    C
ATOM    862  O   LEU A 156      22.650  40.039  15.531  1.00  0.00      A    O
ATOM    863  N   PHE A 157      21.461  41.149  17.102  1.00  0.00      A    N
ATOM    864  HN  PHE A 157      21.450  41.574  18.004  1.00  0.00      A    H
ATOM    865  CA  PHE A 157      20.191  40.977  16.297  1.00  0.00      A    C
ATOM    866  HA  PHE A 157      20.040  39.931  16.076  1.00  0.00      A    H
ATOM    867  CB  PHE A 157      18.978  41.596  17.047  1.00  0.00      A    C
ATOM    868  HB1 PHE A 157      18.892  41.107  18.041  1.00  0.00      A    H
ATOM    869  HB2 PHE A 157      19.139  42.671  17.275  1.00  0.00      A    H
ATOM    870  CG  PHE A 157      17.610  41.365  16.385  1.00  0.00      A    C
ATOM    871  CD1 PHE A 157      17.211  42.294  15.377  1.00  0.00      A    C
ATOM    872  HD1 PHE A 157      17.874  43.040  14.962  1.00  0.00      A    H
ATOM    873  CE1 PHE A 157      15.883  42.343  14.912  1.00  0.00      A    C
ATOM    874  HE1 PHE A 157      15.561  43.123  14.238  1.00  0.00      A    H
ATOM    875  CZ  PHE A 157      14.981  41.309  15.420  1.00  0.00      A    C
ATOM    876  HZ  PHE A 157      13.936  41.256  15.151  1.00  0.00      A    H
ATOM    877  CD2 PHE A 157      16.728  40.288  16.756  1.00  0.00      A    C
ATOM    878  HD2 PHE A 157      17.033  39.551  17.484  1.00  0.00      A    H
ATOM    879  CE2 PHE A 157      15.431  40.352  16.280  1.00  0.00      A    C
ATOM    880  HE2 PHE A 157      14.682  39.703  16.708  1.00  0.00      A    H
ATOM    881  C   PHE A 157      20.338  41.687  14.924  1.00  0.00      A    C
ATOM    882  O   PHE A 157      19.786  41.265  13.899  1.00  0.00      A    O
ATOM    883  N   TRP A 158      21.045  42.871  14.930  1.00  0.00      A    N
ATOM    884  HN  TRP A 158      21.529  43.157  15.754  1.00  0.00      A    H
ATOM    885  CA  TRP A 158      21.419  43.596  13.710  1.00  0.00      A    C
ATOM    886  HA  TRP A 158      20.503  44.058  13.373  1.00  0.00      A    H
ATOM    887  CB  TRP A 158      22.440  44.786  14.092  1.00  0.00      A    C
ATOM    888  HB1 TRP A 158      22.801  45.309  13.181  1.00  0.00      A    H
ATOM    889  HB2 TRP A 158      21.926  45.437  14.832  1.00  0.00      A    H
ATOM    890  CG  TRP A 158      23.753  44.335  14.705  1.00  0.00      A    C
ATOM    891  CD1 TRP A 158      24.190  44.343  16.018  1.00  0.00      A    C
ATOM    892  HD1 TRP A 158      23.561  44.506  16.881  1.00  0.00      A    H
ATOM    893  NE1 TRP A 158      25.565  44.093  15.994  1.00  0.00      A    N
ATOM    894  HE1 TRP A 158      26.175  43.820  16.705  1.00  0.00      A    H
ATOM    895  CE2 TRP A 158      26.027  43.808  14.745  1.00  0.00      A    C
ATOM    896  CD2 TRP A 158      24.922  43.980  13.848  1.00  0.00      A    C
ATOM    897  CE3 TRP A 158      25.195  43.809  12.480  1.00  0.00      A    C
ATOM    898  HE3 TRP A 158      24.266  43.873  11.933  1.00  0.00      A    H
ATOM    899  CZ3 TRP A 158      26.411  43.408  12.016  1.00  0.00      A    C
ATOM    900  HZ3 TRP A 158      26.505  43.207  10.959  1.00  0.00      A    H
ATOM    901  CZ2 TRP A 158      27.281  43.415  14.249  1.00  0.00      A    C
ATOM    902  HZ2 TRP A 158      28.070  43.130  14.929  1.00  0.00      A    H
ATOM    903  CH2 TRP A 158      27.488  43.282  12.880  1.00  0.00      A    C
ATOM    904  HH2 TRP A 158      28.458  42.909  12.586  1.00  0.00      A    H
ATOM    905  C   TRP A 158      21.946  42.782  12.550  1.00  0.00      A    C
ATOM    906  O   TRP A 158      21.831  43.151  11.346  1.00  0.00      A    O
ATOM    907  N   MET A 159      22.569  41.664  12.850  1.00  0.00      A    N
ATOM    908  HN  MET A 159      22.529  41.438  13.820  1.00  0.00      A    H
ATOM    909  CA  MET A 159      23.233  40.738  11.939  1.00  0.00      A    C
ATOM    910  HA  MET A 159      23.741  41.401  11.255  1.00  0.00      A    H
ATOM    911  CB  MET A 159      24.188  39.737  12.678  1.00  0.00      A    C
ATOM    912  HB1 MET A 159      23.565  39.223  13.440  1.00  0.00      A    H
ATOM    913  HB2 MET A 159      24.561  39.024  11.911  1.00  0.00      A    H
ATOM    914  CG  MET A 159      25.479  40.343  13.364  1.00  0.00      A    C
ATOM    915  HG1 MET A 159      25.072  40.944  14.205  1.00  0.00      A    H
ATOM    916  HG2 MET A 159      26.066  40.971  12.661  1.00  0.00      A    H
ATOM    917  SD  MET A 159      26.560  39.100  14.078  1.00  0.00      A    S
ATOM    918  CE  MET A 159      27.356  38.516  12.584  1.00  0.00      A    C
ATOM    919  HE1 MET A 159      28.404  38.855  12.437  1.00  0.00      A    H
ATOM    920  HE2 MET A 159      27.437  37.413  12.698  1.00  0.00      A    H
ATOM    921  HE3 MET A 159      26.736  38.755  11.693  1.00  0.00      A    H
ATOM    922  C   MET A 159      22.188  40.056  11.056  1.00  0.00      A    C
ATOM    923  O   MET A 159      22.363  39.820   9.883  1.00  0.00      A    O
ATOM    924  N   GLU A 160      21.042  39.645  11.698  1.00  0.00      A    N
ATOM    925  HN  GLU A 160      21.022  39.733  12.691  1.00  0.00      A    H
ATOM    926  CA  GLU A 160      19.909  39.245  11.023  1.00  0.00      A    C
ATOM    927  HA  GLU A 160      20.308  38.561  10.289  1.00  0.00      A    H
ATOM    928  CB  GLU A 160      18.775  38.618  11.921  1.00  0.00      A    C
ATOM    929  HB1 GLU A 160      18.385  39.337  12.674  1.00  0.00      A    H
ATOM    930  HB2 GLU A 160      17.902  38.248  11.341  1.00  0.00      A    H
ATOM    931  CG  GLU A 160      19.211  37.419  12.845  1.00  0.00      A    C
ATOM    932  HG1 GLU A 160      20.302  37.467  13.051  1.00  0.00      A    H
ATOM    933  HG2 GLU A 160      18.441  37.532  13.638  1.00  0.00      A    H
ATOM    934  CD  GLU A 160      18.894  36.080  12.143  1.00  0.00      A    C
ATOM    935  OE1 GLU A 160      19.692  35.125  12.390  1.00  0.00      A    O
ATOM    936  OE2 GLU A 160      17.836  35.948  11.549  1.00  0.00      A    O
ATOM    937  C   GLU A 160      19.172  40.298  10.193  1.00  0.00      A    C
ATOM    938  O   GLU A 160      18.798  39.890   9.078  1.00  0.00      A    O
ATOM    939  N   ILE A 161      19.085  41.532  10.698  1.00  0.00      A    N
ATOM    940  HN  ILE A 161      19.410  41.874  11.577  1.00  0.00      A    H
ATOM    941  CA  ILE A 161      18.559  42.537   9.775  1.00  0.00      A    C
ATOM    942  HA  ILE A 161      17.582  42.231   9.431  1.00  0.00      A    H
ATOM    943  CB  ILE A 161      18.353  43.848  10.546  1.00  0.00      A    C
ATOM    944  HB  ILE A 161      19.331  44.152  10.976  1.00  0.00      A    H
ATOM    945  CG2 ILE A 161      17.945  44.948   9.508  1.00  0.00      A    C
ATOM    946 HG21 ILE A 161      17.215  44.651   8.725  1.00  0.00      A    H
ATOM    947 HG22 ILE A 161      17.529  45.817  10.062  1.00  0.00      A    H
ATOM    948 HG23 ILE A 161      18.773  45.237   8.826  1.00  0.00      A    H
ATOM    949  CG1 ILE A 161      17.412  43.946  11.777  1.00  0.00      A    C
ATOM    950 HG11 ILE A 161      17.514  43.015  12.374  1.00  0.00      A    H
ATOM    951 HG12 ILE A 161      16.387  43.797  11.373  1.00  0.00      A    H
ATOM    952  CD  ILE A 161      17.605  44.946  12.869  1.00  0.00      A    C
ATOM    953  HD1 ILE A 161      18.657  44.849  13.212  1.00  0.00      A    H
ATOM    954  HD2 ILE A 161      17.430  45.929  12.381  1.00  0.00      A    H
ATOM    955  HD3 ILE A 161      16.865  44.844  13.691  1.00  0.00      A    H
ATOM    956  C   ILE A 161      19.327  42.699   8.510  1.00  0.00      A    C
ATOM    957  O   ILE A 161      18.722  42.761   7.438  1.00  0.00      A    O
ATOM    958  N   VAL A 162      20.654  42.671   8.611  1.00  0.00      A    N
ATOM    959  HN  VAL A 162      21.114  42.467   9.472  1.00  0.00      A    H
ATOM    960  CA  VAL A 162      21.498  42.592   7.424  1.00  0.00      A    C
ATOM    961  HA  VAL A 162      21.285  43.458   6.814  1.00  0.00      A    H
ATOM    962  CB  VAL A 162      22.999  42.670   7.831  1.00  0.00      A    C
ATOM    963  HB  VAL A 162      23.159  41.967   8.676  1.00  0.00      A    H
ATOM    964  CG1 VAL A 162      24.017  42.396   6.685  1.00  0.00      A    C
ATOM    965 HG11 VAL A 162      23.576  42.744   5.727  1.00  0.00      A    H
ATOM    966 HG12 VAL A 162      24.929  43.012   6.836  1.00  0.00      A    H
ATOM    967 HG13 VAL A 162      24.173  41.296   6.664  1.00  0.00      A    H
ATOM    968  CG2 VAL A 162      23.340  44.095   8.400  1.00  0.00      A    C
ATOM    969 HG21 VAL A 162      24.034  43.988   9.261  1.00  0.00      A    H
ATOM    970 HG22 VAL A 162      23.802  44.672   7.570  1.00  0.00      A    H
ATOM    971 HG23 VAL A 162      22.453  44.693   8.702  1.00  0.00      A    H
ATOM    972  C   VAL A 162      21.314  41.273   6.572  1.00  0.00      A    C
ATOM    973  O   VAL A 162      21.102  41.363   5.359  1.00  0.00      A    O
ATOM    974  N   LEU A 163      21.232  40.083   7.106  1.00  0.00      A    N
ATOM    975  HN  LEU A 163      21.315  39.911   8.085  1.00  0.00      A    H
ATOM    976  CA  LEU A 163      20.921  38.902   6.378  1.00  0.00      A    C
ATOM    977  HA  LEU A 163      21.643  38.842   5.577  1.00  0.00      A    H
ATOM    978  CB  LEU A 163      21.172  37.678   7.323  1.00  0.00      A    C
ATOM    979  HB1 LEU A 163      20.706  38.027   8.269  1.00  0.00      A    H
ATOM    980  HB2 LEU A 163      20.693  36.823   6.798  1.00  0.00      A    H
ATOM    981  CG  LEU A 163      22.655  37.351   7.637  1.00  0.00      A    C
ATOM    982  HG  LEU A 163      23.152  38.248   8.065  1.00  0.00      A    H
ATOM    983  CD1 LEU A 163      22.700  36.311   8.806  1.00  0.00      A    C
ATOM    984 HD11 LEU A 163      22.498  35.351   8.285  1.00  0.00      A    H
ATOM    985 HD12 LEU A 163      23.661  36.236   9.358  1.00  0.00      A    H
ATOM    986 HD13 LEU A 163      21.886  36.664   9.474  1.00  0.00      A    H
ATOM    987  CD2 LEU A 163      23.382  36.843   6.411  1.00  0.00      A    C
ATOM    988 HD21 LEU A 163      23.370  37.711   5.718  1.00  0.00      A    H
ATOM    989 HD22 LEU A 163      24.446  36.624   6.647  1.00  0.00      A    H
ATOM    990 HD23 LEU A 163      22.922  35.931   5.975  1.00  0.00      A    H
ATOM    991  C   LEU A 163      19.531  38.888   5.686  1.00  0.00      A    C
ATOM    992  O   LEU A 163      19.423  38.435   4.517  1.00  0.00      A    O
ATOM    993  N   VAL A 164      18.474  39.360   6.282  1.00  0.00      A    N
ATOM    994  HN  VAL A 164      18.434  39.687   7.222  1.00  0.00      A    H
ATOM    995  CA  VAL A 164      17.232  39.502   5.460  1.00  0.00      A    C
ATOM    996  HA  VAL A 164      17.138  38.547   4.965  1.00  0.00      A    H
ATOM    997  CB  VAL A 164      16.049  39.714   6.339  1.00  0.00      A    C
ATOM    998  HB  VAL A 164      16.291  40.489   7.098  1.00  0.00      A    H
ATOM    999  CG1 VAL A 164      14.857  40.317   5.536  1.00  0.00      A    C
ATOM   1000 HG11 VAL A 164      15.150  41.333   5.196  1.00  0.00      A    H
ATOM   1001 HG12 VAL A 164      14.490  39.625   4.749  1.00  0.00      A    H
ATOM   1002 HG13 VAL A 164      13.947  40.489   6.150  1.00  0.00      A    H
ATOM   1003  CG2 VAL A 164      15.718  38.398   7.001  1.00  0.00      A    C
ATOM   1004 HG21 VAL A 164      14.784  38.487   7.596  1.00  0.00      A    H
ATOM   1005 HG22 VAL A 164      15.534  37.564   6.290  1.00  0.00      A    H
ATOM   1006 HG23 VAL A 164      16.532  38.078   7.686  1.00  0.00      A    H
ATOM   1007  C   VAL A 164      17.337  40.530   4.319  1.00  0.00      A    C
ATOM   1008  O   VAL A 164      16.745  40.335   3.259  1.00  0.00      A    O
ATOM   1009  N   VAL A 165      17.998  41.668   4.587  1.00  0.00      A    N
ATOM   1010  HN  VAL A 165      18.287  41.953   5.498  1.00  0.00      A    H
ATOM   1011  CA  VAL A 165      18.356  42.729   3.526  1.00  0.00      A    C
ATOM   1012  HA  VAL A 165      17.406  43.026   3.107  1.00  0.00      A    H
ATOM   1013  CB  VAL A 165      19.046  43.866   4.187  1.00  0.00      A    C
ATOM   1014  HB  VAL A 165      19.868  43.590   4.882  1.00  0.00      A    H
ATOM   1015  CG1 VAL A 165      19.630  44.864   3.170  1.00  0.00      A    C
ATOM   1016 HG11 VAL A 165      18.786  44.953   2.453  1.00  0.00      A    H
ATOM   1017 HG12 VAL A 165      20.047  45.803   3.592  1.00  0.00      A    H
ATOM   1018 HG13 VAL A 165      20.458  44.429   2.569  1.00  0.00      A    H
ATOM   1019  CG2 VAL A 165      18.067  44.741   4.977  1.00  0.00      A    C
ATOM   1020 HG21 VAL A 165      17.402  44.080   5.574  1.00  0.00      A    H
ATOM   1021 HG22 VAL A 165      18.610  45.406   5.682  1.00  0.00      A    H
ATOM   1022 HG23 VAL A 165      17.461  45.390   4.310  1.00  0.00      A    H
ATOM   1023  C   VAL A 165      19.138  42.164   2.390  1.00  0.00      A    C
ATOM   1024  O   VAL A 165      19.040  42.378   1.205  1.00  0.00      A    O
ATOM   1025  N   PHE A 166      20.091  41.370   2.768  1.00  0.00      A    N
ATOM   1026  HN  PHE A 166      20.261  41.113   3.716  1.00  0.00      A    H
ATOM   1027  CA  PHE A 166      20.921  40.687   1.803  1.00  0.00      A    C
ATOM   1028  HA  PHE A 166      21.279  41.409   1.084  1.00  0.00      A    H
ATOM   1029  CB  PHE A 166      22.244  40.072   2.438  1.00  0.00      A    C
ATOM   1030  HB1 PHE A 166      22.666  40.735   3.224  1.00  0.00      A    H
ATOM   1031  HB2 PHE A 166      21.852  39.185   2.979  1.00  0.00      A    H
ATOM   1032  CG  PHE A 166      23.303  39.512   1.588  1.00  0.00      A    C
ATOM   1033  CD1 PHE A 166      23.143  38.220   0.998  1.00  0.00      A    C
ATOM   1034  HD1 PHE A 166      22.280  37.577   1.091  1.00  0.00      A    H
ATOM   1035  CE1 PHE A 166      24.228  37.681   0.215  1.00  0.00      A    C
ATOM   1036  HE1 PHE A 166      24.048  36.704  -0.208  1.00  0.00      A    H
ATOM   1037  CZ  PHE A 166      25.442  38.353   0.045  1.00  0.00      A    C
ATOM   1038  HZ  PHE A 166      26.257  37.815  -0.417  1.00  0.00      A    H
ATOM   1039  CD2 PHE A 166      24.514  40.225   1.326  1.00  0.00      A    C
ATOM   1040  HD2 PHE A 166      24.663  41.171   1.826  1.00  0.00      A    H
ATOM   1041  CE2 PHE A 166      25.552  39.607   0.578  1.00  0.00      A    C
ATOM   1042  HE2 PHE A 166      26.481  40.131   0.409  1.00  0.00      A    H
ATOM   1043  C   PHE A 166      20.226  39.612   0.927  1.00  0.00      A    C
ATOM   1044  O   PHE A 166      20.287  39.651  -0.251  1.00  0.00      A    O
ATOM   1045  N   PHE A 167      19.454  38.674   1.532  1.00  0.00      A    N
ATOM   1046  HN  PHE A 167      19.484  38.521   2.516  1.00  0.00      A    H
ATOM   1047  CA  PHE A 167      18.506  37.838   0.841  1.00  0.00      A    C
ATOM   1048  HA  PHE A 167      19.082  37.200   0.188  1.00  0.00      A    H
ATOM   1049  CB  PHE A 167      17.734  36.803   1.697  1.00  0.00      A    C
ATOM   1050  HB1 PHE A 167      17.096  37.363   2.414  1.00  0.00      A    H
ATOM   1051  HB2 PHE A 167      17.043  36.141   1.133  1.00  0.00      A    H
ATOM   1052  CG  PHE A 167      18.707  35.872   2.428  1.00  0.00      A    C
ATOM   1053  CD1 PHE A 167      19.595  35.200   1.573  1.00  0.00      A    C
ATOM   1054  HD1 PHE A 167      19.584  35.368   0.506  1.00  0.00      A    H
ATOM   1055  CE1 PHE A 167      20.467  34.202   2.115  1.00  0.00      A    C
ATOM   1056  HE1 PHE A 167      21.200  33.662   1.534  1.00  0.00      A    H
ATOM   1057  CZ  PHE A 167      20.413  33.967   3.561  1.00  0.00      A    C
ATOM   1058  HZ  PHE A 167      21.106  33.335   4.097  1.00  0.00      A    H
ATOM   1059  CD2 PHE A 167      18.730  35.734   3.831  1.00  0.00      A    C
ATOM   1060  HD2 PHE A 167      18.192  36.239   4.620  1.00  0.00      A    H
ATOM   1061  CE2 PHE A 167      19.613  34.730   4.372  1.00  0.00      A    C
ATOM   1062  HE2 PHE A 167      19.596  34.637   5.448  1.00  0.00      A    H
ATOM   1063  C   PHE A 167      17.611  38.563  -0.139  1.00  0.00      A    C
ATOM   1064  O   PHE A 167      17.320  38.010  -1.276  1.00  0.00      A    O
ATOM   1065  N   GLY A 168      17.023  39.715   0.333  1.00  0.00      A    N
ATOM   1066  HN  GLY A 168      17.030  39.900   1.313  1.00  0.00      A    H
ATOM   1067  CA  GLY A 168      16.210  40.596  -0.512  1.00  0.00      A    C
ATOM   1068  HA1 GLY A 168      15.828  41.440   0.043  1.00  0.00      A    H
ATOM   1069  HA2 GLY A 168      15.380  40.018  -0.892  1.00  0.00      A    H
ATOM   1070  C   GLY A 168      16.972  41.158  -1.658  1.00  0.00      A    C
ATOM   1071  O   GLY A 168      16.498  41.064  -2.753  1.00  0.00      A    O
ATOM   1072  N   THR A 169      18.178  41.698  -1.433  1.00  0.00      A    N
ATOM   1073  HN  THR A 169      18.634  41.733  -0.547  1.00  0.00      A    H
ATOM   1074  CA  THR A 169      19.110  42.173  -2.404  1.00  0.00      A    C
ATOM   1075  HA  THR A 169      18.575  42.896  -3.002  1.00  0.00      A    H
ATOM   1076  CB  THR A 169      20.407  42.903  -1.962  1.00  0.00      A    C
ATOM   1077  HB  THR A 169      21.027  42.125  -1.466  1.00  0.00      A    H
ATOM   1078  OG1 THR A 169      20.138  43.887  -0.995  1.00  0.00      A    O
ATOM   1079  HG1 THR A 169      19.653  43.566  -0.232  1.00  0.00      A    H
ATOM   1080  CG2 THR A 169      21.129  43.582  -3.061  1.00  0.00      A    C
ATOM   1081 HG21 THR A 169      20.422  43.863  -3.871  1.00  0.00      A    H
ATOM   1082 HG22 THR A 169      21.756  44.441  -2.739  1.00  0.00      A    H
ATOM   1083 HG23 THR A 169      21.655  42.774  -3.612  1.00  0.00      A    H
ATOM   1084  C   THR A 169      19.568  41.106  -3.343  1.00  0.00      A    C
ATOM   1085  O   THR A 169      19.519  41.209  -4.554  1.00  0.00      A    O
ATOM   1086  N   GLU A 170      19.929  39.873  -2.869  1.00  0.00      A    N
ATOM   1087  HN  GLU A 170      20.145  39.738  -1.906  1.00  0.00      A    H
ATOM   1088  CA  GLU A 170      20.281  38.717  -3.674  1.00  0.00      A    C
ATOM   1089  HA  GLU A 170      21.095  39.094  -4.275  1.00  0.00      A    H
ATOM   1090  CB  GLU A 170      20.899  37.562  -2.765  1.00  0.00      A    C
ATOM   1091  HB1 GLU A 170      20.159  37.317  -1.972  1.00  0.00      A    H
ATOM   1092  HB2 GLU A 170      21.767  37.945  -2.187  1.00  0.00      A    H
ATOM   1093  CG  GLU A 170      21.476  36.401  -3.589  1.00  0.00      A    C
ATOM   1094  HG1 GLU A 170      21.464  36.543  -4.691  1.00  0.00      A    H
ATOM   1095  HG2 GLU A 170      22.517  36.264  -3.226  1.00  0.00      A    H
ATOM   1096  CD  GLU A 170      20.801  35.080  -3.324  1.00  0.00      A    C
ATOM   1097  OE1 GLU A 170      20.551  34.306  -4.295  1.00  0.00      A    O
ATOM   1098  OE2 GLU A 170      20.347  34.818  -2.185  1.00  0.00      A    O
ATOM   1099  C   GLU A 170      19.193  38.286  -4.650  1.00  0.00      A    C
ATOM   1100  O   GLU A 170      19.449  38.077  -5.837  1.00  0.00      A    O
ATOM   1101  N   TYR A 171      17.913  38.284  -4.199  1.00  0.00      A    N
ATOM   1102  HN  TYR A 171      17.926  38.293  -3.202  1.00  0.00      A    H
ATOM   1103  CA  TYR A 171      16.690  38.186  -5.062  1.00  0.00      A    C
ATOM   1104  HA  TYR A 171      16.752  37.331  -5.719  1.00  0.00      A    H
ATOM   1105  CB  TYR A 171      15.511  37.864  -4.111  1.00  0.00      A    C
ATOM   1106  HB1 TYR A 171      15.743  36.907  -3.596  1.00  0.00      A    H
ATOM   1107  HB2 TYR A 171      15.506  38.639  -3.315  1.00  0.00      A    H
ATOM   1108  CG  TYR A 171      14.173  37.905  -4.819  1.00  0.00      A    C
ATOM   1109  CD1 TYR A 171      13.562  39.107  -5.077  1.00  0.00      A    C
ATOM   1110  HD1 TYR A 171      13.979  40.027  -4.694  1.00  0.00      A    H
ATOM   1111  CE1 TYR A 171      12.311  39.104  -5.760  1.00  0.00      A    C
ATOM   1112  HE1 TYR A 171      11.859  40.072  -5.924  1.00  0.00      A    H
ATOM   1113  CZ  TYR A 171      11.596  37.957  -5.986  1.00  0.00      A    C
ATOM   1114  OH  TYR A 171      10.326  38.214  -6.543  1.00  0.00      A    O
ATOM   1115  HH  TYR A 171       9.897  37.360  -6.625  1.00  0.00      A    H
ATOM   1116  CD2 TYR A 171      13.365  36.771  -4.918  1.00  0.00      A    C
ATOM   1117  HD2 TYR A 171      13.730  35.826  -4.543  1.00  0.00      A    H
ATOM   1118  CE2 TYR A 171      12.099  36.736  -5.488  1.00  0.00      A    C
ATOM   1119  HE2 TYR A 171      11.503  35.858  -5.689  1.00  0.00      A    H
ATOM   1120  C   TYR A 171      16.544  39.333  -6.099  1.00  0.00      A    C
ATOM   1121  O   TYR A 171      16.342  39.163  -7.294  1.00  0.00      A    O
ATOM   1122  N   VAL A 172      16.688  40.632  -5.781  1.00  0.00      A    N
ATOM   1123  HN  VAL A 172      16.852  41.014  -4.875  1.00  0.00      A    H
ATOM   1124  CA  VAL A 172      16.690  41.700  -6.799  1.00  0.00      A    C
ATOM   1125  HA  VAL A 172      15.714  41.757  -7.257  1.00  0.00      A    H
ATOM   1126  CB  VAL A 172      16.784  43.059  -6.086  1.00  0.00      A    C
ATOM   1127  HB  VAL A 172      17.741  43.042  -5.521  1.00  0.00      A    H
ATOM   1128  CG1 VAL A 172      16.871  44.231  -7.098  1.00  0.00      A    C
ATOM   1129 HG11 VAL A 172      16.842  45.274  -6.715  1.00  0.00      A    H
ATOM   1130 HG12 VAL A 172      17.711  44.112  -7.816  1.00  0.00      A    H
ATOM   1131 HG13 VAL A 172      15.954  44.120  -7.716  1.00  0.00      A    H
ATOM   1132  CG2 VAL A 172      15.544  43.288  -5.233  1.00  0.00      A    C
ATOM   1133 HG21 VAL A 172      14.754  42.584  -5.573  1.00  0.00      A    H
ATOM   1134 HG22 VAL A 172      15.736  43.056  -4.164  1.00  0.00      A    H
ATOM   1135 HG23 VAL A 172      15.152  44.327  -5.228  1.00  0.00      A    H
ATOM   1136  C   VAL A 172      17.778  41.543  -7.905  1.00  0.00      A    C
ATOM   1137  O   VAL A 172      17.584  41.710  -9.072  1.00  0.00      A    O
ATOM   1138  N   VAL A 173      19.025  41.176  -7.463  1.00  0.00      A    N
ATOM   1139  HN  VAL A 173      19.266  41.055  -6.503  1.00  0.00      A    H
ATOM   1140  CA  VAL A 173      20.188  40.818  -8.370  1.00  0.00      A    C
ATOM   1141  HA  VAL A 173      20.311  41.719  -8.952  1.00  0.00      A    H
ATOM   1142  CB  VAL A 173      21.566  40.536  -7.539  1.00  0.00      A    C
ATOM   1143  HB  VAL A 173      21.340  39.646  -6.913  1.00  0.00      A    H
ATOM   1144  CG1 VAL A 173      22.680  40.280  -8.572  1.00  0.00      A    C
ATOM   1145 HG11 VAL A 173      22.386  39.544  -9.351  1.00  0.00      A    H
ATOM   1146 HG12 VAL A 173      23.073  41.187  -9.080  1.00  0.00      A    H
ATOM   1147 HG13 VAL A 173      23.508  39.867  -7.958  1.00  0.00      A    H
ATOM   1148  CG2 VAL A 173      21.990  41.762  -6.643  1.00  0.00      A    C
ATOM   1149 HG21 VAL A 173      22.401  42.563  -7.293  1.00  0.00      A    H
ATOM   1150 HG22 VAL A 173      21.152  42.263  -6.114  1.00  0.00      A    H
ATOM   1151 HG23 VAL A 173      22.800  41.522  -5.921  1.00  0.00      A    H
ATOM   1152  C   VAL A 173      19.905  39.695  -9.264  1.00  0.00      A    C
ATOM   1153  O   VAL A 173      20.127  39.845 -10.462  1.00  0.00      A    O
ATOM   1154  N   ARG A 174      19.391  38.591  -8.785  1.00  0.00      A    N
ATOM   1155  HN  ARG A 174      19.098  38.621  -7.833  1.00  0.00      A    H
ATOM   1156  CA  ARG A 174      18.875  37.536  -9.638  1.00  0.00      A    C
ATOM   1157  HA  ARG A 174      19.694  37.135 -10.217  1.00  0.00      A    H
ATOM   1158  CB  ARG A 174      18.352  36.335  -8.734  1.00  0.00      A    C
ATOM   1159  HB1 ARG A 174      19.222  35.947  -8.161  1.00  0.00      A    H
ATOM   1160  HB2 ARG A 174      17.528  36.765  -8.127  1.00  0.00      A    H
ATOM   1161  CG  ARG A 174      17.841  35.142  -9.623  1.00  0.00      A    C
ATOM   1162  HG1 ARG A 174      18.438  35.119 -10.560  1.00  0.00      A    H
ATOM   1163  HG2 ARG A 174      16.787  35.389  -9.872  1.00  0.00      A    H
ATOM   1164  CD  ARG A 174      17.907  33.767  -8.975  1.00  0.00      A    C
ATOM   1165  HD1 ARG A 174      17.471  32.991  -9.640  1.00  0.00      A    H
ATOM   1166  HD2 ARG A 174      18.978  33.500  -8.848  1.00  0.00      A    H
ATOM   1167  NE  ARG A 174      17.295  33.754  -7.619  1.00  0.00      A    N
ATOM   1168  HE  ARG A 174      17.914  33.905  -6.849  1.00  0.00      A    H
ATOM   1169  CZ  ARG A 174      16.047  33.758  -7.309  1.00  0.00      A    C
ATOM   1170  NH1 ARG A 174      15.030  33.626  -8.214  1.00  0.00      A    N
ATOM   1171 HH11 ARG A 174      15.240  33.578  -9.190  1.00  0.00      A    H
ATOM   1172 HH12 ARG A 174      14.092  33.644  -7.867  1.00  0.00      A    H
ATOM   1173  NH2 ARG A 174      15.620  33.963  -6.055  1.00  0.00      A    N
ATOM   1174 HH21 ARG A 174      16.393  34.246  -5.488  1.00  0.00      A    H
ATOM   1175 HH22 ARG A 174      14.703  33.686  -5.768  1.00  0.00      A    H
ATOM   1176  C   ARG A 174      17.806  37.889 -10.702  1.00  0.00      A    C
ATOM   1177  O   ARG A 174      17.958  37.532 -11.820  1.00  0.00      A    O
ATOM   1178  N   LEU A 175      16.666  38.552 -10.400  1.00  0.00      A    N
ATOM   1179  HN  LEU A 175      16.597  38.859  -9.454  1.00  0.00      A    H
ATOM   1180  CA  LEU A 175      15.741  39.037 -11.398  1.00  0.00      A    C
ATOM   1181  HA  LEU A 175      15.337  38.264 -12.035  1.00  0.00      A    H
ATOM   1182  CB  LEU A 175      14.570  39.596 -10.571  1.00  0.00      A    C
ATOM   1183  HB1 LEU A 175      15.008  40.261  -9.796  1.00  0.00      A    H
ATOM   1184  HB2 LEU A 175      14.050  40.222 -11.327  1.00  0.00      A    H
ATOM   1185  CG  LEU A 175      13.502  38.618 -10.095  1.00  0.00      A    C
ATOM   1186  HG  LEU A 175      13.359  37.900 -10.931  1.00  0.00      A    H
ATOM   1187  CD1 LEU A 175      13.984  37.805  -8.824  1.00  0.00      A    C
ATOM   1188 HD11 LEU A 175      15.011  37.439  -9.038  1.00  0.00      A    H
ATOM   1189 HD12 LEU A 175      13.980  38.391  -7.880  1.00  0.00      A    H
ATOM   1190 HD13 LEU A 175      13.296  36.949  -8.661  1.00  0.00      A    H
ATOM   1191  CD2 LEU A 175      12.218  39.339  -9.796  1.00  0.00      A    C
ATOM   1192 HD21 LEU A 175      11.959  39.813 -10.767  1.00  0.00      A    H
ATOM   1193 HD22 LEU A 175      11.506  38.620  -9.336  1.00  0.00      A    H
ATOM   1194 HD23 LEU A 175      12.444  40.066  -8.987  1.00  0.00      A    H
ATOM   1195  C   LEU A 175      16.303  40.020 -12.407  1.00  0.00      A    C
ATOM   1196  O   LEU A 175      16.063  39.969 -13.624  1.00  0.00      A    O
ATOM   1197  N   TRP A 176      17.249  40.947 -11.975  1.00  0.00      A    N
ATOM   1198  HN  TRP A 176      17.515  40.942 -11.014  1.00  0.00      A    H
ATOM   1199  CA  TRP A 176      17.999  41.826 -12.844  1.00  0.00      A    C
ATOM   1200  HA  TRP A 176      17.294  42.409 -13.418  1.00  0.00      A    H
ATOM   1201  CB  TRP A 176      18.867  42.840 -12.071  1.00  0.00      A    C
ATOM   1202  HB1 TRP A 176      18.223  43.433 -11.386  1.00  0.00      A    H
ATOM   1203  HB2 TRP A 176      19.445  42.274 -11.309  1.00  0.00      A    H
ATOM   1204  CG  TRP A 176      19.765  43.727 -12.911  1.00  0.00      A    C
ATOM   1205  CD1 TRP A 176      21.087  43.328 -13.118  1.00  0.00      A    C
ATOM   1206  HD1 TRP A 176      21.599  42.458 -12.733  1.00  0.00      A    H
ATOM   1207  NE1 TRP A 176      21.716  44.401 -13.679  1.00  0.00      A    N
ATOM   1208  HE1 TRP A 176      22.662  44.487 -13.902  1.00  0.00      A    H
ATOM   1209  CE2 TRP A 176      20.958  45.434 -13.831  1.00  0.00      A    C
ATOM   1210  CD2 TRP A 176      19.664  45.108 -13.351  1.00  0.00      A    C
ATOM   1211  CE3 TRP A 176      18.600  45.988 -13.453  1.00  0.00      A    C
ATOM   1212  HE3 TRP A 176      17.643  45.660 -13.077  1.00  0.00      A    H
ATOM   1213  CZ3 TRP A 176      18.890  47.189 -14.088  1.00  0.00      A    C
ATOM   1214  HZ3 TRP A 176      18.059  47.853 -14.273  1.00  0.00      A    H
ATOM   1215  CZ2 TRP A 176      21.218  46.651 -14.518  1.00  0.00      A    C
ATOM   1216  HZ2 TRP A 176      22.138  47.005 -14.959  1.00  0.00      A    H
ATOM   1217  CH2 TRP A 176      20.139  47.581 -14.509  1.00  0.00      A    C
ATOM   1218  HH2 TRP A 176      20.332  48.598 -14.817  1.00  0.00      A    H
ATOM   1219  C   TRP A 176      18.905  41.001 -13.817  1.00  0.00      A    C
ATOM   1220  O   TRP A 176      18.989  41.280 -14.985  1.00  0.00      A    O
ATOM   1221  N   SER A 177      19.660  40.050 -13.274  1.00  0.00      A    N
ATOM   1222  HN  SER A 177      19.588  39.895 -12.292  1.00  0.00      A    H
ATOM   1223  CA  SER A 177      20.576  39.176 -13.977  1.00  0.00      A    C
ATOM   1224  HA  SER A 177      21.244  39.816 -14.535  1.00  0.00      A    H
ATOM   1225  CB  SER A 177      21.350  38.348 -12.894  1.00  0.00      A    C
ATOM   1226  HB1 SER A 177      20.632  37.955 -12.143  1.00  0.00      A    H
ATOM   1227  HB2 SER A 177      21.910  37.530 -13.397  1.00  0.00      A    H
ATOM   1228  OG  SER A 177      22.207  39.189 -12.166  1.00  0.00      A    O
ATOM   1229  HG1 SER A 177      21.681  39.453 -11.408  1.00  0.00      A    H
ATOM   1230  C   SER A 177      20.008  38.240 -14.966  1.00  0.00      A    C
ATOM   1231  O   SER A 177      20.510  37.968 -16.047  1.00  0.00      A    O
ATOM   1232  N   ALA A 178      18.754  37.702 -14.646  1.00  0.00      A    N
ATOM   1233  HN  ALA A 178      18.394  37.704 -13.717  1.00  0.00      A    H
ATOM   1234  CA  ALA A 178      17.829  37.118 -15.577  1.00  0.00      A    C
ATOM   1235  HA  ALA A 178      18.359  36.370 -16.147  1.00  0.00      A    H
ATOM   1236  CB  ALA A 178      16.534  36.567 -14.860  1.00  0.00      A    C
ATOM   1237  HB1 ALA A 178      15.814  36.229 -15.636  1.00  0.00      A    H
ATOM   1238  HB2 ALA A 178      16.750  35.700 -14.200  1.00  0.00      A    H
ATOM   1239  HB3 ALA A 178      16.057  37.364 -14.250  1.00  0.00      A    H
ATOM   1240  C   ALA A 178      17.423  38.043 -16.700  1.00  0.00      A    C
ATOM   1241  O   ALA A 178      17.348  37.546 -17.852  1.00  0.00      A    O
ATOM   1242  N   GLY A 179      17.021  39.298 -16.471  1.00  0.00      A    N
ATOM   1243  HN  GLY A 179      16.685  39.631 -15.593  1.00  0.00      A    H
ATOM   1244  CA  GLY A 179      16.683  40.147 -17.586  1.00  0.00      A    C
ATOM   1245  HA1 GLY A 179      16.435  41.058 -17.061  1.00  0.00      A    H
ATOM   1246  HA2 GLY A 179      15.873  39.678 -18.125  1.00  0.00      A    H
ATOM   1247  C   GLY A 179      17.787  40.479 -18.479  1.00  0.00      A    C
ATOM   1248  O   GLY A 179      17.594  40.704 -19.696  1.00  0.00      A    O
ATOM   1249  N   CYS A 180      19.020  40.662 -17.903  1.00  0.00      A    N
ATOM   1250  HN  CYS A 180      19.183  40.716 -16.921  1.00  0.00      A    H
ATOM   1251  CA  CYS A 180      20.272  40.910 -18.687  1.00  0.00      A    C
ATOM   1252  HA  CYS A 180      21.007  41.177 -17.942  1.00  0.00      A    H
ATOM   1253  CB  CYS A 180      20.874  39.531 -19.178  1.00  0.00      A    C
ATOM   1254  HB1 CYS A 180      20.989  38.775 -18.372  1.00  0.00      A    H
ATOM   1255  HB2 CYS A 180      20.056  39.037 -19.745  1.00  0.00      A    H
ATOM   1256  SG  CYS A 180      22.460  39.558 -20.019  1.00  0.00      A    S
ATOM   1257  HG1 CYS A 180      22.251  40.035 -21.238  1.00  0.00      A    H
ATOM   1258  C   CYS A 180      20.395  42.031 -19.705  1.00  0.00      A    C
ATOM   1259  O   CYS A 180      20.628  43.185 -19.288  1.00  0.00      A    O
ATOM   1260  N   ARG A 181      20.232  41.763 -21.059  1.00  0.00      A    N
ATOM   1261  HN  ARG A 181      20.094  40.825 -21.367  1.00  0.00      A    H
ATOM   1262  CA  ARG A 181      20.307  42.901 -21.987  1.00  0.00      A    C
ATOM   1263  HA  ARG A 181      21.229  43.460 -21.920  1.00  0.00      A    H
ATOM   1264  CB  ARG A 181      20.517  42.345 -23.404  1.00  0.00      A    C
ATOM   1265  HB1 ARG A 181      19.630  41.747 -23.705  1.00  0.00      A    H
ATOM   1266  HB2 ARG A 181      20.576  43.163 -24.154  1.00  0.00      A    H
ATOM   1267  CG  ARG A 181      21.749  41.397 -23.668  1.00  0.00      A    C
ATOM   1268  HG1 ARG A 181      21.803  41.189 -24.758  1.00  0.00      A    H
ATOM   1269  HG2 ARG A 181      21.496  40.387 -23.281  1.00  0.00      A    H
ATOM   1270  CD  ARG A 181      23.163  41.815 -23.225  1.00  0.00      A    C
ATOM   1271  HD1 ARG A 181      23.321  41.900 -22.129  1.00  0.00      A    H
ATOM   1272  HD2 ARG A 181      23.398  42.792 -23.699  1.00  0.00      A    H
ATOM   1273  NE  ARG A 181      24.146  40.840 -23.787  1.00  0.00      A    N
ATOM   1274  HE  ARG A 181      23.712  40.138 -24.352  1.00  0.00      A    H
ATOM   1275  CZ  ARG A 181      25.419  40.798 -23.473  1.00  0.00      A    C
ATOM   1276  NH1 ARG A 181      25.949  41.805 -22.812  1.00  0.00      A    N
ATOM   1277 HH11 ARG A 181      25.436  42.660 -22.740  1.00  0.00      A    H
ATOM   1278 HH12 ARG A 181      26.935  41.881 -22.662  1.00  0.00      A    H
ATOM   1279  NH2 ARG A 181      26.135  39.753 -23.918  1.00  0.00      A    N
ATOM   1280 HH21 ARG A 181      25.656  39.094 -24.498  1.00  0.00      A    H
ATOM   1281 HH22 ARG A 181      27.044  39.677 -23.507  1.00  0.00      A    H
ATOM   1282  C   ARG A 181      19.067  43.734 -21.955  1.00  0.00      A    C
ATOM   1283  O   ARG A 181      19.000  44.892 -22.392  1.00  0.00      A    O
ATOM   1284  N   SER A 182      17.979  43.217 -21.394  1.00  0.00      A    N
ATOM   1285  HN  SER A 182      17.949  42.225 -21.297  1.00  0.00      A    H
ATOM   1286  CA  SER A 182      16.770  43.896 -21.161  1.00  0.00      A    C
ATOM   1287  HA  SER A 182      16.582  44.670 -21.889  1.00  0.00      A    H
ATOM   1288  CB  SER A 182      15.538  42.916 -21.248  1.00  0.00      A    C
ATOM   1289  HB1 SER A 182      15.779  42.068 -20.573  1.00  0.00      A    H
ATOM   1290  HB2 SER A 182      14.548  43.386 -21.064  1.00  0.00      A    H
ATOM   1291  OG  SER A 182      15.458  42.355 -22.587  1.00  0.00      A    O
ATOM   1292  HG1 SER A 182      16.024  41.580 -22.563  1.00  0.00      A    H
ATOM   1293  C   SER A 182      16.572  44.664 -19.794  1.00  0.00      A    C
ATOM   1294  O   SER A 182      15.627  45.438 -19.550  1.00  0.00      A    O
ATOM   1295  N   LYS A 183      17.452  44.326 -18.851  1.00  0.00      A    N
ATOM   1296  HN  LYS A 183      18.139  43.674 -19.162  1.00  0.00      A    H
ATOM   1297  CA  LYS A 183      17.673  45.060 -17.596  1.00  0.00      A    C
ATOM   1298  HA  LYS A 183      18.320  44.461 -16.973  1.00  0.00      A    H
ATOM   1299  CB  LYS A 183      18.493  46.337 -17.945  1.00  0.00      A    C
ATOM   1300  HB1 LYS A 183      18.623  46.951 -17.028  1.00  0.00      A    H
ATOM   1301  HB2 LYS A 183      17.830  46.969 -18.574  1.00  0.00      A    H
ATOM   1302  CG  LYS A 183      19.920  46.090 -18.392  1.00  0.00      A    C
ATOM   1303  HG1 LYS A 183      20.548  45.411 -17.776  1.00  0.00      A    H
ATOM   1304  HG2 LYS A 183      19.987  45.601 -19.387  1.00  0.00      A    H
ATOM   1305  CD  LYS A 183      20.562  47.404 -18.701  1.00  0.00      A    C
ATOM   1306  HD1 LYS A 183      19.762  47.961 -19.234  1.00  0.00      A    H
ATOM   1307  HD2 LYS A 183      20.723  47.881 -17.710  1.00  0.00      A    H
ATOM   1308  CE  LYS A 183      21.901  47.084 -19.404  1.00  0.00      A    C
ATOM   1309  HE1 LYS A 183      21.811  46.388 -20.266  1.00  0.00      A    H
ATOM   1310  HE2 LYS A 183      22.649  46.539 -18.790  1.00  0.00      A    H
ATOM   1311  NZ  LYS A 183      22.516  48.394 -19.723  1.00  0.00      A    N
ATOM   1312  HZ1 LYS A 183      23.423  48.115 -20.150  1.00  0.00      A    H
ATOM   1313  HZ2 LYS A 183      21.908  48.933 -20.372  1.00  0.00      A    H
ATOM   1314  HZ3 LYS A 183      22.683  48.924 -18.844  1.00  0.00      A    H
ATOM   1315  C   LYS A 183      16.555  45.338 -16.626  1.00  0.00      A    C
ATOM   1316  O   LYS A 183      15.980  44.397 -16.131  1.00  0.00      A    O
ATOM   1317  N   TYR A 184      16.228  46.694 -16.328  1.00  0.00      A    N
ATOM   1318  HN  TYR A 184      16.696  47.516 -16.642  1.00  0.00      A    H
ATOM   1319  CA  TYR A 184      15.203  47.038 -15.286  1.00  0.00      A    C
ATOM   1320  HA  TYR A 184      15.299  46.463 -14.376  1.00  0.00      A    H
ATOM   1321  CB  TYR A 184      15.125  48.580 -14.892  1.00  0.00      A    C
ATOM   1322  HB1 TYR A 184      14.208  48.816 -14.311  1.00  0.00      A    H
ATOM   1323  HB2 TYR A 184      15.867  48.769 -14.087  1.00  0.00      A    H
ATOM   1324  CG  TYR A 184      15.195  49.567 -15.946  1.00  0.00      A    C
ATOM   1325  CD1 TYR A 184      14.053  50.080 -16.597  1.00  0.00      A    C
ATOM   1326  HD1 TYR A 184      13.097  49.659 -16.326  1.00  0.00      A    H
ATOM   1327  CE1 TYR A 184      14.201  51.057 -17.600  1.00  0.00      A    C
ATOM   1328  HE1 TYR A 184      13.305  51.200 -18.185  1.00  0.00      A    H
ATOM   1329  CZ  TYR A 184      15.505  51.550 -17.986  1.00  0.00      A    C
ATOM   1330  OH  TYR A 184      15.679  52.335 -19.107  1.00  0.00      A    O
ATOM   1331  HH  TYR A 184      14.813  52.685 -19.328  1.00  0.00      A    H
ATOM   1332  CD2 TYR A 184      16.455  49.939 -16.364  1.00  0.00      A    C
ATOM   1333  HD2 TYR A 184      17.412  49.588 -16.007  1.00  0.00      A    H
ATOM   1334  CE2 TYR A 184      16.619  51.043 -17.364  1.00  0.00      A    C
ATOM   1335  HE2 TYR A 184      17.614  51.342 -17.656  1.00  0.00      A    H
ATOM   1336  C   TYR A 184      13.853  46.620 -15.678  1.00  0.00      A    C
ATOM   1337  O   TYR A 184      13.112  46.086 -14.806  1.00  0.00      A    O
ATOM   1338  N   VAL A 185      13.566  46.830 -16.990  1.00  0.00      A    N
ATOM   1339  HN  VAL A 185      14.120  47.384 -17.607  1.00  0.00      A    H
ATOM   1340  CA  VAL A 185      12.359  46.361 -17.616  1.00  0.00      A    C
ATOM   1341  HA  VAL A 185      11.569  46.683 -16.954  1.00  0.00      A    H
ATOM   1342  CB  VAL A 185      12.108  46.887 -19.067  1.00  0.00      A    C
ATOM   1343  HB  VAL A 185      12.832  46.577 -19.850  1.00  0.00      A    H
ATOM   1344  CG1 VAL A 185      10.843  46.138 -19.641  1.00  0.00      A    C
ATOM   1345 HG11 VAL A 185      10.956  45.034 -19.705  1.00  0.00      A    H
ATOM   1346 HG12 VAL A 185       9.995  46.486 -19.013  1.00  0.00      A    H
ATOM   1347 HG13 VAL A 185      10.605  46.501 -20.663  1.00  0.00      A    H
ATOM   1348  CG2 VAL A 185      11.807  48.409 -18.905  1.00  0.00      A    C
ATOM   1349 HG21 VAL A 185      12.684  49.015 -18.592  1.00  0.00      A    H
ATOM   1350 HG22 VAL A 185      11.453  48.787 -19.887  1.00  0.00      A    H
ATOM   1351 HG23 VAL A 185      10.891  48.482 -18.280  1.00  0.00      A    H
ATOM   1352  C   VAL A 185      12.337  44.797 -17.566  1.00  0.00      A    C
ATOM   1353  O   VAL A 185      11.242  44.307 -17.277  1.00  0.00      A    O
ATOM   1354  N   GLY A 186      13.467  44.095 -17.884  1.00  0.00      A    N
ATOM   1355  HN  GLY A 186      14.235  44.567 -18.309  1.00  0.00      A    H
ATOM   1356  CA  GLY A 186      13.620  42.613 -17.720  1.00  0.00      A    C
ATOM   1357  HA1 GLY A 186      14.663  42.408 -17.909  1.00  0.00      A    H
ATOM   1358  HA2 GLY A 186      12.948  42.142 -18.423  1.00  0.00      A    H
ATOM   1359  C   GLY A 186      13.368  42.079 -16.312  1.00  0.00      A    C
ATOM   1360  O   GLY A 186      12.689  41.054 -16.144  1.00  0.00      A    O
ATOM   1361  N   LEU A 187      13.922  42.806 -15.259  1.00  0.00      A    N
ATOM   1362  HN  LEU A 187      14.637  43.455 -15.507  1.00  0.00      A    H
ATOM   1363  CA  LEU A 187      13.600  42.583 -13.844  1.00  0.00      A    C
ATOM   1364  HA  LEU A 187      13.886  41.553 -13.686  1.00  0.00      A    H
ATOM   1365  CB  LEU A 187      14.571  43.430 -12.987  1.00  0.00      A    C
ATOM   1366  HB1 LEU A 187      15.341  42.725 -12.610  1.00  0.00      A    H
ATOM   1367  HB2 LEU A 187      15.072  44.243 -13.556  1.00  0.00      A    H
ATOM   1368  CG  LEU A 187      14.036  44.310 -11.812  1.00  0.00      A    C
ATOM   1369  HG  LEU A 187      13.207  45.015 -12.035  1.00  0.00      A    H
ATOM   1370  CD1 LEU A 187      13.559  43.465 -10.600  1.00  0.00      A    C
ATOM   1371 HD11 LEU A 187      12.958  44.090  -9.906  1.00  0.00      A    H
ATOM   1372 HD12 LEU A 187      13.079  42.531 -10.962  1.00  0.00      A    H
ATOM   1373 HD13 LEU A 187      14.463  43.182 -10.019  1.00  0.00      A    H
ATOM   1374  CD2 LEU A 187      15.281  45.226 -11.474  1.00  0.00      A    C
ATOM   1375 HD21 LEU A 187      15.582  45.847 -12.345  1.00  0.00      A    H
ATOM   1376 HD22 LEU A 187      15.021  45.822 -10.574  1.00  0.00      A    H
ATOM   1377 HD23 LEU A 187      16.214  44.664 -11.255  1.00  0.00      A    H
ATOM   1378  C   LEU A 187      12.106  42.785 -13.501  1.00  0.00      A    C
ATOM   1379  O   LEU A 187      11.598  41.878 -12.887  1.00  0.00      A    O
ATOM   1380  N   TRP A 188      11.444  43.871 -14.018  1.00  0.00      A    N
ATOM   1381  HN  TRP A 188      11.948  44.598 -14.478  1.00  0.00      A    H
ATOM   1382  CA  TRP A 188      10.025  44.119 -13.887  1.00  0.00      A    C
ATOM   1383  HA  TRP A 188       9.757  44.067 -12.842  1.00  0.00      A    H
ATOM   1384  CB  TRP A 188       9.761  45.582 -14.427  1.00  0.00      A    C
ATOM   1385  HB1 TRP A 188      10.606  46.139 -13.969  1.00  0.00      A    H
ATOM   1386  HB2 TRP A 188       9.981  45.711 -15.508  1.00  0.00      A    H
ATOM   1387  CG  TRP A 188       8.460  46.258 -14.080  1.00  0.00      A    C
ATOM   1388  CD1 TRP A 188       7.441  46.464 -14.913  1.00  0.00      A    C
ATOM   1389  HD1 TRP A 188       7.458  46.368 -15.989  1.00  0.00      A    H
ATOM   1390  NE1 TRP A 188       6.325  46.785 -14.136  1.00  0.00      A    N
ATOM   1391  HE1 TRP A 188       5.436  47.020 -14.463  1.00  0.00      A    H
ATOM   1392  CE2 TRP A 188       6.664  46.955 -12.863  1.00  0.00      A    C
ATOM   1393  CD2 TRP A 188       7.973  46.635 -12.735  1.00  0.00      A    C
ATOM   1394  CE3 TRP A 188       8.524  46.601 -11.485  1.00  0.00      A    C
ATOM   1395  HE3 TRP A 188       9.541  46.333 -11.240  1.00  0.00      A    H
ATOM   1396  CZ3 TRP A 188       7.781  47.197 -10.431  1.00  0.00      A    C
ATOM   1397  HZ3 TRP A 188       8.157  47.224  -9.419  1.00  0.00      A    H
ATOM   1398  CZ2 TRP A 188       5.838  47.339 -11.829  1.00  0.00      A    C
ATOM   1399  HZ2 TRP A 188       4.765  47.459 -11.849  1.00  0.00      A    H
ATOM   1400  CH2 TRP A 188       6.449  47.510 -10.605  1.00  0.00      A    C
ATOM   1401  HH2 TRP A 188       5.873  47.861  -9.762  1.00  0.00      A    H
ATOM   1402  C   TRP A 188       9.135  43.063 -14.478  1.00  0.00      A    C
ATOM   1403  O   TRP A 188       8.179  42.687 -13.816  1.00  0.00      A    O
ATOM   1404  N   GLY A 189       9.523  42.536 -15.672  1.00  0.00      A    N
ATOM   1405  HN  GLY A 189      10.297  42.980 -16.116  1.00  0.00      A    H
ATOM   1406  CA  GLY A 189       8.841  41.422 -16.357  1.00  0.00      A    C
ATOM   1407  HA1 GLY A 189       9.110  41.385 -17.402  1.00  0.00      A    H
ATOM   1408  HA2 GLY A 189       7.786  41.639 -16.439  1.00  0.00      A    H
ATOM   1409  C   GLY A 189       8.997  40.121 -15.635  1.00  0.00      A    C
ATOM   1410  O   GLY A 189       8.198  39.234 -15.551  1.00  0.00      A    O
ATOM   1411  N   ARG A 190      10.097  39.933 -15.012  1.00  0.00      A    N
ATOM   1412  HN  ARG A 190      10.787  40.652 -14.968  1.00  0.00      A    H
ATOM   1413  CA  ARG A 190      10.511  38.762 -14.265  1.00  0.00      A    C
ATOM   1414  HA  ARG A 190      10.079  37.937 -14.811  1.00  0.00      A    H
ATOM   1415  CB  ARG A 190      12.056  38.597 -14.210  1.00  0.00      A    C
ATOM   1416  HB1 ARG A 190      12.310  37.872 -13.407  1.00  0.00      A    H
ATOM   1417  HB2 ARG A 190      12.581  39.566 -14.073  1.00  0.00      A    H
ATOM   1418  CG  ARG A 190      12.669  37.887 -15.441  1.00  0.00      A    C
ATOM   1419  HG1 ARG A 190      13.756  37.795 -15.228  1.00  0.00      A    H
ATOM   1420  HG2 ARG A 190      12.603  38.549 -16.331  1.00  0.00      A    H
ATOM   1421  CD  ARG A 190      12.163  36.439 -15.835  1.00  0.00      A    C
ATOM   1422  HD1 ARG A 190      12.355  35.807 -14.942  1.00  0.00      A    H
ATOM   1423  HD2 ARG A 190      11.094  36.513 -16.128  1.00  0.00      A    H
ATOM   1424  NE  ARG A 190      12.922  35.972 -17.044  1.00  0.00      A    N
ATOM   1425  HE  ARG A 190      13.377  36.613 -17.662  1.00  0.00      A    H
ATOM   1426  CZ  ARG A 190      12.660  34.803 -17.650  1.00  0.00      A    C
ATOM   1427  NH1 ARG A 190      11.803  33.955 -17.240  1.00  0.00      A    N
ATOM   1428 HH11 ARG A 190      11.300  34.212 -16.415  1.00  0.00      A    H
ATOM   1429 HH12 ARG A 190      11.845  33.026 -17.607  1.00  0.00      A    H
ATOM   1430  NH2 ARG A 190      13.380  34.524 -18.715  1.00  0.00      A    N
ATOM   1431 HH21 ARG A 190      14.280  34.959 -18.729  1.00  0.00      A    H
ATOM   1432 HH22 ARG A 190      13.246  33.634 -19.152  1.00  0.00      A    H
ATOM   1433  C   ARG A 190       9.884  38.720 -12.835  1.00  0.00      A    C
ATOM   1434  O   ARG A 190       9.690  37.635 -12.277  1.00  0.00      A    O
ATOM   1435  N   LEU A 191       9.528  39.905 -12.273  1.00  0.00      A    N
ATOM   1436  HN  LEU A 191       9.662  40.796 -12.700  1.00  0.00      A    H
ATOM   1437  CA  LEU A 191       8.906  40.145 -11.017  1.00  0.00      A    C
ATOM   1438  HA  LEU A 191       9.180  39.420 -10.264  1.00  0.00      A    H
ATOM   1439  CB  LEU A 191       9.316  41.513 -10.544  1.00  0.00      A    C
ATOM   1440  HB1 LEU A 191      10.406  41.522 -10.333  1.00  0.00      A    H
ATOM   1441  HB2 LEU A 191       9.280  42.192 -11.422  1.00  0.00      A    H
ATOM   1442  CG  LEU A 191       8.645  42.146  -9.333  1.00  0.00      A    C
ATOM   1443  HG  LEU A 191       7.553  41.952  -9.395  1.00  0.00      A    H
ATOM   1444  CD1 LEU A 191       9.266  41.505  -8.084  1.00  0.00      A    C
ATOM   1445 HD11 LEU A 191      10.209  42.076  -7.945  1.00  0.00      A    H
ATOM   1446 HD12 LEU A 191       8.646  41.681  -7.179  1.00  0.00      A    H
ATOM   1447 HD13 LEU A 191       9.436  40.431  -8.310  1.00  0.00      A    H
ATOM   1448  CD2 LEU A 191       8.669  43.690  -9.305  1.00  0.00      A    C
ATOM   1449 HD21 LEU A 191       8.018  44.056  -8.483  1.00  0.00      A    H
ATOM   1450 HD22 LEU A 191       9.681  44.140  -9.223  1.00  0.00      A    H
ATOM   1451 HD23 LEU A 191       8.332  44.112 -10.276  1.00  0.00      A    H
ATOM   1452  C   LEU A 191       7.409  40.120 -11.168  1.00  0.00      A    C
ATOM   1453  O   LEU A 191       6.733  39.325 -10.529  1.00  0.00      A    O
ATOM   1454  N   ARG A 192       6.804  40.969 -12.059  1.00  0.00      A    N
ATOM   1455  HN  ARG A 192       7.327  41.612 -12.614  1.00  0.00      A    H
ATOM   1456  CA  ARG A 192       5.288  41.090 -12.283  1.00  0.00      A    C
ATOM   1457  HA  ARG A 192       4.825  41.344 -11.341  1.00  0.00      A    H
ATOM   1458  CB  ARG A 192       4.912  42.269 -13.205  1.00  0.00      A    C
ATOM   1459  HB1 ARG A 192       5.411  42.155 -14.191  1.00  0.00      A    H
ATOM   1460  HB2 ARG A 192       3.845  42.413 -13.480  1.00  0.00      A    H
ATOM   1461  CG  ARG A 192       5.359  43.648 -12.704  1.00  0.00      A    C
ATOM   1462  HG1 ARG A 192       5.010  44.423 -13.419  1.00  0.00      A    H
ATOM   1463  HG2 ARG A 192       6.467  43.683 -12.641  1.00  0.00      A    H
ATOM   1464  CD  ARG A 192       4.797  44.119 -11.337  1.00  0.00      A    C
ATOM   1465  HD1 ARG A 192       4.885  43.458 -10.448  1.00  0.00      A    H
ATOM   1466  HD2 ARG A 192       5.307  45.027 -10.950  1.00  0.00      A    H
ATOM   1467  NE  ARG A 192       3.386  44.494 -11.612  1.00  0.00      A    N
ATOM   1468  HE  ARG A 192       3.133  45.024 -12.421  1.00  0.00      A    H
ATOM   1469  CZ  ARG A 192       2.311  43.793 -11.170  1.00  0.00      A    C
ATOM   1470  NH1 ARG A 192       2.274  42.811 -10.331  1.00  0.00      A    N
ATOM   1471 HH11 ARG A 192       3.124  42.377 -10.031  1.00  0.00      A    H
ATOM   1472 HH12 ARG A 192       1.443  42.275 -10.179  1.00  0.00      A    H
ATOM   1473  NH2 ARG A 192       1.151  44.092 -11.803  1.00  0.00      A    N
ATOM   1474 HH21 ARG A 192       1.223  44.828 -12.477  1.00  0.00      A    H
ATOM   1475 HH22 ARG A 192       0.250  43.722 -11.576  1.00  0.00      A    H
ATOM   1476  C   ARG A 192       4.612  39.897 -12.828  1.00  0.00      A    C
ATOM   1477  O   ARG A 192       3.563  39.546 -12.365  1.00  0.00      A    O
ATOM   1478  N   PHE A 193       5.336  39.150 -13.723  1.00  0.00      A    N
ATOM   1479  HN  PHE A 193       6.137  39.616 -14.090  1.00  0.00      A    H
ATOM   1480  CA  PHE A 193       4.751  38.025 -14.382  1.00  0.00      A    C
ATOM   1481  HA  PHE A 193       3.676  38.080 -14.465  1.00  0.00      A    H
ATOM   1482  CB  PHE A 193       5.319  37.924 -15.836  1.00  0.00      A    C
ATOM   1483  HB1 PHE A 193       6.407  37.698 -15.844  1.00  0.00      A    H
ATOM   1484  HB2 PHE A 193       4.797  37.092 -16.355  1.00  0.00      A    H
ATOM   1485  CG  PHE A 193       5.038  39.167 -16.685  1.00  0.00      A    C
ATOM   1486  CD1 PHE A 193       4.172  40.236 -16.348  1.00  0.00      A    C
ATOM   1487  HD1 PHE A 193       3.604  40.345 -15.436  1.00  0.00      A    H
ATOM   1488  CE1 PHE A 193       3.901  41.202 -17.261  1.00  0.00      A    C
ATOM   1489  HE1 PHE A 193       3.247  42.010 -16.971  1.00  0.00      A    H
ATOM   1490  CZ  PHE A 193       4.496  41.223 -18.538  1.00  0.00      A    C
ATOM   1491  HZ  PHE A 193       4.340  42.035 -19.233  1.00  0.00      A    H
ATOM   1492  CD2 PHE A 193       5.653  39.151 -17.962  1.00  0.00      A    C
ATOM   1493  HD2 PHE A 193       6.243  38.292 -18.245  1.00  0.00      A    H
ATOM   1494  CE2 PHE A 193       5.405  40.150 -18.830  1.00  0.00      A    C
ATOM   1495  HE2 PHE A 193       5.949  40.174 -19.763  1.00  0.00      A    H
ATOM   1496  C   PHE A 193       5.062  36.703 -13.730  1.00  0.00      A    C
ATOM   1497  O   PHE A 193       4.751  35.620 -14.254  1.00  0.00      A    O
ATOM   1498  N   ALA A 194       5.847  36.677 -12.620  1.00  0.00      A    N
ATOM   1499  HN  ALA A 194       6.251  37.541 -12.328  1.00  0.00      A    H
ATOM   1500  CA  ALA A 194       6.122  35.531 -11.803  1.00  0.00      A    C
ATOM   1501  HA  ALA A 194       6.611  34.878 -12.511  1.00  0.00      A    H
ATOM   1502  CB  ALA A 194       7.038  35.764 -10.652  1.00  0.00      A    C
ATOM   1503  HB1 ALA A 194       7.489  34.808 -10.310  1.00  0.00      A    H
ATOM   1504  HB2 ALA A 194       7.932  36.300 -11.036  1.00  0.00      A    H
ATOM   1505  HB3 ALA A 194       6.656  36.399  -9.825  1.00  0.00      A    H
ATOM   1506  C   ALA A 194       4.938  34.669 -11.324  1.00  0.00      A    C
ATOM   1507  O   ALA A 194       4.018  35.116 -10.682  1.00  0.00      A    O
ATOM   1508  N   ARG A 195       4.956  33.289 -11.642  1.00  0.00      A    N
ATOM   1509  HN  ARG A 195       5.768  32.850 -12.018  1.00  0.00      A    H
ATOM   1510  CA  ARG A 195       3.836  32.487 -11.263  1.00  0.00      A    C
ATOM   1511  HA  ARG A 195       3.432  32.920 -10.360  1.00  0.00      A    H
ATOM   1512  CB  ARG A 195       2.791  32.374 -12.325  1.00  0.00      A    C
ATOM   1513  HB1 ARG A 195       3.293  31.849 -13.167  1.00  0.00      A    H
ATOM   1514  HB2 ARG A 195       1.943  31.752 -11.968  1.00  0.00      A    H
ATOM   1515  CG  ARG A 195       2.104  33.579 -12.933  1.00  0.00      A    C
ATOM   1516  HG1 ARG A 195       1.514  33.279 -13.826  1.00  0.00      A    H
ATOM   1517  HG2 ARG A 195       2.816  34.392 -13.188  1.00  0.00      A    H
ATOM   1518  CD  ARG A 195       1.143  34.245 -11.853  1.00  0.00      A    C
ATOM   1519  HD1 ARG A 195       1.697  34.469 -10.917  1.00  0.00      A    H
ATOM   1520  HD2 ARG A 195       0.301  33.561 -11.612  1.00  0.00      A    H
ATOM   1521  NE  ARG A 195       0.452  35.454 -12.376  1.00  0.00      A    N
ATOM   1522  HE  ARG A 195      -0.414  35.310 -12.855  1.00  0.00      A    H
ATOM   1523  CZ  ARG A 195       0.927  36.677 -12.367  1.00  0.00      A    C
ATOM   1524  NH1 ARG A 195       2.190  36.864 -11.997  1.00  0.00      A    N
ATOM   1525 HH11 ARG A 195       2.744  36.141 -11.583  1.00  0.00      A    H
ATOM   1526 HH12 ARG A 195       2.656  37.728 -12.187  1.00  0.00      A    H
ATOM   1527  NH2 ARG A 195       0.217  37.666 -12.886  1.00  0.00      A    N
ATOM   1528 HH21 ARG A 195      -0.639  37.345 -13.293  1.00  0.00      A    H
ATOM   1529 HH22 ARG A 195       0.620  38.565 -13.057  1.00  0.00      A    H
ATOM   1530  C   ARG A 195       4.121  31.142 -10.644  1.00  0.00      A    C
ATOM   1531  O   ARG A 195       3.290  30.522  -9.992  1.00  0.00      A    O
ATOM   1532  N   LYS A 196       5.245  30.536 -10.878  1.00  0.00      A    N
ATOM   1533  HN  LYS A 196       5.996  30.980 -11.360  1.00  0.00      A    H
ATOM   1534  CA  LYS A 196       5.676  29.238 -10.419  1.00  0.00      A    C
ATOM   1535  HA  LYS A 196       4.898  28.593 -10.801  1.00  0.00      A    H
ATOM   1536  CB  LYS A 196       7.090  28.839 -10.941  1.00  0.00      A    C
ATOM   1537  HB1 LYS A 196       7.702  29.756 -11.083  1.00  0.00      A    H
ATOM   1538  HB2 LYS A 196       7.687  28.155 -10.302  1.00  0.00      A    H
ATOM   1539  CG  LYS A 196       7.092  28.201 -12.370  1.00  0.00      A    C
ATOM   1540  HG1 LYS A 196       8.158  28.038 -12.637  1.00  0.00      A    H
ATOM   1541  HG2 LYS A 196       6.682  28.915 -13.116  1.00  0.00      A    H
ATOM   1542  CD  LYS A 196       6.232  26.907 -12.465  1.00  0.00      A    C
ATOM   1543  HD1 LYS A 196       5.164  27.176 -12.314  1.00  0.00      A    H
ATOM   1544  HD2 LYS A 196       6.360  26.209 -11.610  1.00  0.00      A    H
ATOM   1545  CE  LYS A 196       6.379  26.113 -13.772  1.00  0.00      A    C
ATOM   1546  HE1 LYS A 196       6.084  26.640 -14.705  1.00  0.00      A    H
ATOM   1547  HE2 LYS A 196       7.425  25.755 -13.880  1.00  0.00      A    H
ATOM   1548  NZ  LYS A 196       5.449  24.975 -13.759  1.00  0.00      A    N
ATOM   1549  HZ1 LYS A 196       5.489  24.440 -12.868  1.00  0.00      A    H
ATOM   1550  HZ2 LYS A 196       4.519  25.441 -13.762  1.00  0.00      A    H
ATOM   1551  HZ3 LYS A 196       5.482  24.323 -14.569  1.00  0.00      A    H
ATOM   1552  C   LYS A 196       5.720  29.146  -8.889  1.00  0.00      A    C
ATOM   1553  O   LYS A 196       6.314  30.033  -8.252  1.00  0.00      A    O
ATOM   1554  N   PRO A 197       5.240  28.074  -8.163  1.00  0.00      A    N
ATOM   1555  CD  PRO A 197       4.408  27.009  -8.756  1.00  0.00      A    C
ATOM   1556  HD1 PRO A 197       3.461  27.420  -9.165  1.00  0.00      A    H
ATOM   1557  HD2 PRO A 197       4.901  26.566  -9.648  1.00  0.00      A    H
ATOM   1558  CA  PRO A 197       4.841  28.341  -6.835  1.00  0.00      A    C
ATOM   1559  HA  PRO A 197       4.146  29.160  -6.943  1.00  0.00      A    H
ATOM   1560  CB  PRO A 197       4.017  27.074  -6.477  1.00  0.00      A    C
ATOM   1561  HB1 PRO A 197       2.927  27.264  -6.383  1.00  0.00      A    H
ATOM   1562  HB2 PRO A 197       4.248  26.544  -5.528  1.00  0.00      A    H
ATOM   1563  CG  PRO A 197       4.224  26.013  -7.635  1.00  0.00      A    C
ATOM   1564  HG1 PRO A 197       3.347  25.361  -7.834  1.00  0.00      A    H
ATOM   1565  HG2 PRO A 197       5.167  25.428  -7.581  1.00  0.00      A    H
ATOM   1566  C   PRO A 197       5.950  28.488  -5.789  1.00  0.00      A    C
ATOM   1567  O   PRO A 197       5.803  29.212  -4.830  1.00  0.00      A    O
ATOM   1568  N   ILE A 198       7.082  27.878  -5.987  1.00  0.00      A    N
ATOM   1569  HN  ILE A 198       7.241  27.206  -6.706  1.00  0.00      A    H
ATOM   1570  CA  ILE A 198       8.290  28.164  -5.123  1.00  0.00      A    C
ATOM   1571  HA  ILE A 198       7.962  27.996  -4.108  1.00  0.00      A    H
ATOM   1572  CB  ILE A 198       9.354  27.118  -5.336  1.00  0.00      A    C
ATOM   1573  HB  ILE A 198       9.746  27.112  -6.376  1.00  0.00      A    H
ATOM   1574  CG2 ILE A 198      10.531  27.412  -4.335  1.00  0.00      A    C
ATOM   1575 HG21 ILE A 198      10.284  27.210  -3.271  1.00  0.00      A    H
ATOM   1576 HG22 ILE A 198      11.418  26.763  -4.494  1.00  0.00      A    H
ATOM   1577 HG23 ILE A 198      10.929  28.448  -4.282  1.00  0.00      A    H
ATOM   1578  CG1 ILE A 198       8.847  25.646  -5.128  1.00  0.00      A    C
ATOM   1579 HG11 ILE A 198       8.439  25.647  -4.095  1.00  0.00      A    H
ATOM   1580 HG12 ILE A 198       8.060  25.380  -5.866  1.00  0.00      A    H
ATOM   1581  CD  ILE A 198       9.913  24.580  -5.353  1.00  0.00      A    C
ATOM   1582  HD1 ILE A 198       9.429  23.582  -5.285  1.00  0.00      A    H
ATOM   1583  HD2 ILE A 198      10.285  24.606  -6.399  1.00  0.00      A    H
ATOM   1584  HD3 ILE A 198      10.692  24.643  -4.564  1.00  0.00      A    H
ATOM   1585  C   ILE A 198       8.721  29.551  -5.313  1.00  0.00      A    C
ATOM   1586  O   ILE A 198       9.073  30.229  -4.361  1.00  0.00      A    O
ATOM   1587  N   SER A 199       8.664  30.186  -6.513  1.00  0.00      A    N
ATOM   1588  HN  SER A 199       8.380  29.562  -7.236  1.00  0.00      A    H
ATOM   1589  CA  SER A 199       9.023  31.572  -6.747  1.00  0.00      A    C
ATOM   1590  HA  SER A 199      10.014  31.764  -6.364  1.00  0.00      A    H
ATOM   1591  CB  SER A 199       8.976  31.970  -8.302  1.00  0.00      A    C
ATOM   1592  HB1 SER A 199       9.580  31.128  -8.704  1.00  0.00      A    H
ATOM   1593  HB2 SER A 199       7.913  31.881  -8.613  1.00  0.00      A    H
ATOM   1594  OG  SER A 199       9.493  33.289  -8.541  1.00  0.00      A    O
ATOM   1595  HG1 SER A 199       9.275  33.461  -9.460  1.00  0.00      A    H
ATOM   1596  C   SER A 199       8.112  32.488  -5.920  1.00  0.00      A    C
ATOM   1597  O   SER A 199       8.547  33.490  -5.485  1.00  0.00      A    O
ATOM   1598  N   ILE A 200       6.790  32.068  -5.732  1.00  0.00      A    N
ATOM   1599  HN  ILE A 200       6.406  31.170  -5.931  1.00  0.00      A    H
ATOM   1600  CA  ILE A 200       6.048  32.934  -4.930  1.00  0.00      A    C
ATOM   1601  HA  ILE A 200       6.159  33.959  -5.252  1.00  0.00      A    H
ATOM   1602  CB  ILE A 200       4.512  32.640  -4.943  1.00  0.00      A    C
ATOM   1603  HB  ILE A 200       4.439  31.737  -4.300  1.00  0.00      A    H
ATOM   1604  CG2 ILE A 200       3.724  33.731  -4.202  1.00  0.00      A    C
ATOM   1605 HG21 ILE A 200       3.681  33.584  -3.102  1.00  0.00      A    H
ATOM   1606 HG22 ILE A 200       4.021  34.770  -4.463  1.00  0.00      A    H
ATOM   1607 HG23 ILE A 200       2.667  33.559  -4.496  1.00  0.00      A    H
ATOM   1608  CG1 ILE A 200       3.930  32.321  -6.317  1.00  0.00      A    C
ATOM   1609 HG11 ILE A 200       2.914  31.923  -6.110  1.00  0.00      A    H
ATOM   1610 HG12 ILE A 200       4.439  31.459  -6.799  1.00  0.00      A    H
ATOM   1611  CD  ILE A 200       3.886  33.481  -7.358  1.00  0.00      A    C
ATOM   1612  HD1 ILE A 200       2.974  34.109  -7.270  1.00  0.00      A    H
ATOM   1613  HD2 ILE A 200       4.790  34.126  -7.329  1.00  0.00      A    H
ATOM   1614  HD3 ILE A 200       3.827  33.053  -8.382  1.00  0.00      A    H
ATOM   1615  C   ILE A 200       6.588  33.009  -3.508  1.00  0.00      A    C
ATOM   1616  O   ILE A 200       6.519  34.072  -2.874  1.00  0.00      A    O
ATOM   1617  N   ILE A 201       6.940  31.864  -2.884  1.00  0.00      A    N
ATOM   1618  HN  ILE A 201       6.972  30.992  -3.367  1.00  0.00      A    H
ATOM   1619  CA  ILE A 201       7.438  31.741  -1.541  1.00  0.00      A    C
ATOM   1620  HA  ILE A 201       6.838  32.179  -0.757  1.00  0.00      A    H
ATOM   1621  CB  ILE A 201       7.713  30.257  -1.158  1.00  0.00      A    C
ATOM   1622  HB  ILE A 201       8.425  29.757  -1.849  1.00  0.00      A    H
ATOM   1623  CG2 ILE A 201       8.330  30.121   0.250  1.00  0.00      A    C
ATOM   1624 HG21 ILE A 201       7.707  30.532   1.073  1.00  0.00      A    H
ATOM   1625 HG22 ILE A 201       8.375  29.025   0.428  1.00  0.00      A    H
ATOM   1626 HG23 ILE A 201       9.339  30.583   0.286  1.00  0.00      A    H
ATOM   1627  CG1 ILE A 201       6.456  29.484  -1.180  1.00  0.00      A    C
ATOM   1628 HG11 ILE A 201       6.769  28.437  -0.978  1.00  0.00      A    H
ATOM   1629 HG12 ILE A 201       6.081  29.545  -2.224  1.00  0.00      A    H
ATOM   1630  CD  ILE A 201       5.283  29.780  -0.258  1.00  0.00      A    C
ATOM   1631  HD1 ILE A 201       4.862  30.761  -0.565  1.00  0.00      A    H
ATOM   1632  HD2 ILE A 201       4.495  29.016  -0.430  1.00  0.00      A    H
ATOM   1633  HD3 ILE A 201       5.679  29.752   0.780  1.00  0.00      A    H
ATOM   1634  C   ILE A 201       8.665  32.481  -1.396  1.00  0.00      A    C
ATOM   1635  O   ILE A 201       8.829  33.186  -0.419  1.00  0.00      A    O
ATOM   1636  N   ASP A 202       9.570  32.497  -2.434  1.00  0.00      A    N
ATOM   1637  HN  ASP A 202       9.162  32.009  -3.202  1.00  0.00      A    H
ATOM   1638  CA  ASP A 202      10.838  33.031  -2.455  1.00  0.00      A    C
ATOM   1639  HA  ASP A 202      11.389  32.710  -1.583  1.00  0.00      A    H
ATOM   1640  CB  ASP A 202      11.552  32.630  -3.774  1.00  0.00      A    C
ATOM   1641  HB1 ASP A 202      11.592  31.548  -4.020  1.00  0.00      A    H
ATOM   1642  HB2 ASP A 202      10.998  33.112  -4.608  1.00  0.00      A    H
ATOM   1643  CG  ASP A 202      12.956  33.016  -3.994  1.00  0.00      A    C
ATOM   1644  OD1 ASP A 202      13.810  32.939  -3.096  1.00  0.00      A    O
ATOM   1645  OD2 ASP A 202      13.292  33.257  -5.149  1.00  0.00      A    O
ATOM   1646  C   ASP A 202      10.752  34.520  -2.293  1.00  0.00      A    C
ATOM   1647  O   ASP A 202      11.425  35.123  -1.416  1.00  0.00      A    O
ATOM   1648  N   LEU A 203       9.850  35.160  -2.930  1.00  0.00      A    N
ATOM   1649  HN  LEU A 203       9.375  34.685  -3.667  1.00  0.00      A    H
ATOM   1650  CA  LEU A 203       9.346  36.545  -2.725  1.00  0.00      A    C
ATOM   1651  HA  LEU A 203      10.202  37.200  -2.800  1.00  0.00      A    H
ATOM   1652  CB  LEU A 203       8.322  36.841  -3.765  1.00  0.00      A    C
ATOM   1653  HB1 LEU A 203       8.727  36.964  -4.792  1.00  0.00      A    H
ATOM   1654  HB2 LEU A 203       7.588  36.008  -3.808  1.00  0.00      A    H
ATOM   1655  CG  LEU A 203       7.500  38.169  -3.658  1.00  0.00      A    C
ATOM   1656  HG  LEU A 203       7.048  38.394  -2.669  1.00  0.00      A    H
ATOM   1657  CD1 LEU A 203       8.354  39.485  -3.854  1.00  0.00      A    C
ATOM   1658 HD11 LEU A 203       7.604  40.305  -3.864  1.00  0.00      A    H
ATOM   1659 HD12 LEU A 203       9.133  39.551  -3.064  1.00  0.00      A    H
ATOM   1660 HD13 LEU A 203       8.889  39.548  -4.826  1.00  0.00      A    H
ATOM   1661  CD2 LEU A 203       6.502  38.182  -4.824  1.00  0.00      A    C
ATOM   1662 HD21 LEU A 203       5.833  37.303  -4.703  1.00  0.00      A    H
ATOM   1663 HD22 LEU A 203       5.765  39.009  -4.732  1.00  0.00      A    H
ATOM   1664 HD23 LEU A 203       6.870  38.124  -5.870  1.00  0.00      A    H
ATOM   1665  C   LEU A 203       8.707  36.857  -1.481  1.00  0.00      A    C
ATOM   1666  O   LEU A 203       9.316  37.609  -0.698  1.00  0.00      A    O
ATOM   1667  N   ILE A 204       7.583  36.160  -1.177  1.00  0.00      A    N
ATOM   1668  HN  ILE A 204       7.422  35.399  -1.801  1.00  0.00      A    H
ATOM   1669  CA  ILE A 204       6.725  36.473  -0.115  1.00  0.00      A    C
ATOM   1670  HA  ILE A 204       6.431  37.512  -0.128  1.00  0.00      A    H
ATOM   1671  CB  ILE A 204       5.390  35.747  -0.176  1.00  0.00      A    C
ATOM   1672  HB  ILE A 204       5.549  34.668  -0.391  1.00  0.00      A    H
ATOM   1673  CG2 ILE A 204       4.589  35.886   1.197  1.00  0.00      A    C
ATOM   1674 HG21 ILE A 204       4.970  35.322   2.075  1.00  0.00      A    H
ATOM   1675 HG22 ILE A 204       4.466  36.897   1.642  1.00  0.00      A    H
ATOM   1676 HG23 ILE A 204       3.536  35.573   1.031  1.00  0.00      A    H
ATOM   1677  CG1 ILE A 204       4.407  36.301  -1.352  1.00  0.00      A    C
ATOM   1678 HG11 ILE A 204       3.487  35.688  -1.243  1.00  0.00      A    H
ATOM   1679 HG12 ILE A 204       4.839  36.172  -2.368  1.00  0.00      A    H
ATOM   1680  CD  ILE A 204       3.868  37.790  -1.197  1.00  0.00      A    C
ATOM   1681  HD1 ILE A 204       3.316  38.067  -2.120  1.00  0.00      A    H
ATOM   1682  HD2 ILE A 204       3.140  37.786  -0.357  1.00  0.00      A    H
ATOM   1683  HD3 ILE A 204       4.684  38.489  -0.913  1.00  0.00      A    H
ATOM   1684  C   ILE A 204       7.434  36.268   1.210  1.00  0.00      A    C
ATOM   1685  O   ILE A 204       7.364  37.048   2.135  1.00  0.00      A    O
ATOM   1686  N   VAL A 205       8.242  35.153   1.490  1.00  0.00      A    N
ATOM   1687  HN  VAL A 205       8.277  34.479   0.756  1.00  0.00      A    H
ATOM   1688  CA  VAL A 205       8.892  35.002   2.797  1.00  0.00      A    C
ATOM   1689  HA  VAL A 205       8.109  34.740   3.492  1.00  0.00      A    H
ATOM   1690  CB  VAL A 205       9.610  33.669   2.889  1.00  0.00      A    C
ATOM   1691  HB  VAL A 205      10.482  33.534   2.214  1.00  0.00      A    H
ATOM   1692  CG1 VAL A 205      10.336  33.626   4.294  1.00  0.00      A    C
ATOM   1693 HG11 VAL A 205      10.492  32.559   4.565  1.00  0.00      A    H
ATOM   1694 HG12 VAL A 205      11.316  34.149   4.262  1.00  0.00      A    H
ATOM   1695 HG13 VAL A 205       9.717  33.982   5.145  1.00  0.00      A    H
ATOM   1696  CG2 VAL A 205       8.662  32.422   2.904  1.00  0.00      A    C
ATOM   1697 HG21 VAL A 205       8.036  32.463   1.987  1.00  0.00      A    H
ATOM   1698 HG22 VAL A 205       9.193  31.447   2.877  1.00  0.00      A    H
ATOM   1699 HG23 VAL A 205       7.990  32.398   3.788  1.00  0.00      A    H
ATOM   1700  C   VAL A 205       9.795  36.293   3.123  1.00  0.00      A    C
ATOM   1701  O   VAL A 205       9.621  36.796   4.223  1.00  0.00      A    O
ATOM   1702  N   VAL A 206      10.534  36.804   2.192  1.00  0.00      A    N
ATOM   1703  HN  VAL A 206      10.293  36.392   1.316  1.00  0.00      A    H
ATOM   1704  CA  VAL A 206      11.212  38.045   2.370  1.00  0.00      A    C
ATOM   1705  HA  VAL A 206      11.794  38.149   3.274  1.00  0.00      A    H
ATOM   1706  CB  VAL A 206      12.236  38.353   1.287  1.00  0.00      A    C
ATOM   1707  HB  VAL A 206      11.661  38.482   0.345  1.00  0.00      A    H
ATOM   1708  CG1 VAL A 206      13.067  39.604   1.508  1.00  0.00      A    C
ATOM   1709 HG11 VAL A 206      13.808  39.421   2.316  1.00  0.00      A    H
ATOM   1710 HG12 VAL A 206      13.616  39.844   0.572  1.00  0.00      A    H
ATOM   1711 HG13 VAL A 206      12.416  40.461   1.784  1.00  0.00      A    H
ATOM   1712  CG2 VAL A 206      13.092  37.180   0.836  1.00  0.00      A    C
ATOM   1713 HG21 VAL A 206      13.449  36.598   1.712  1.00  0.00      A    H
ATOM   1714 HG22 VAL A 206      12.554  36.411   0.241  1.00  0.00      A    H
ATOM   1715 HG23 VAL A 206      13.920  37.580   0.212  1.00  0.00      A    H
ATOM   1716  C   VAL A 206      10.303  39.205   2.341  1.00  0.00      A    C
ATOM   1717  O   VAL A 206      10.602  40.102   3.196  1.00  0.00      A    O
ATOM   1718  N   VAL A 207       9.144  39.323   1.581  1.00  0.00      A    N
ATOM   1719  HN  VAL A 207       8.858  38.577   0.985  1.00  0.00      A    H
ATOM   1720  CA  VAL A 207       8.343  40.539   1.780  1.00  0.00      A    C
ATOM   1721  HA  VAL A 207       8.947  41.433   1.731  1.00  0.00      A    H
ATOM   1722  CB  VAL A 207       7.306  40.799   0.648  1.00  0.00      A    C
ATOM   1723  HB  VAL A 207       6.620  39.924   0.650  1.00  0.00      A    H
ATOM   1724  CG1 VAL A 207       6.551  42.124   0.739  1.00  0.00      A    C
ATOM   1725 HG11 VAL A 207       5.940  42.267  -0.178  1.00  0.00      A    H
ATOM   1726 HG12 VAL A 207       5.789  42.131   1.548  1.00  0.00      A    H
ATOM   1727 HG13 VAL A 207       7.226  42.988   0.920  1.00  0.00      A    H
ATOM   1728  CG2 VAL A 207       7.992  40.827  -0.743  1.00  0.00      A    C
ATOM   1729 HG21 VAL A 207       8.741  40.027  -0.923  1.00  0.00      A    H
ATOM   1730 HG22 VAL A 207       7.190  40.794  -1.510  1.00  0.00      A    H
ATOM   1731 HG23 VAL A 207       8.614  41.733  -0.905  1.00  0.00      A    H
ATOM   1732  C   VAL A 207       7.652  40.489   3.183  1.00  0.00      A    C
ATOM   1733  O   VAL A 207       7.445  41.466   3.777  1.00  0.00      A    O
ATOM   1734  N   ALA A 208       7.228  39.338   3.736  1.00  0.00      A    N
ATOM   1735  HN  ALA A 208       7.144  38.574   3.101  1.00  0.00      A    H
ATOM   1736  CA  ALA A 208       6.792  39.149   5.093  1.00  0.00      A    C
ATOM   1737  HA  ALA A 208       6.006  39.856   5.314  1.00  0.00      A    H
ATOM   1738  CB  ALA A 208       6.319  37.659   5.193  1.00  0.00      A    C
ATOM   1739  HB1 ALA A 208       5.563  37.560   4.385  1.00  0.00      A    H
ATOM   1740  HB2 ALA A 208       7.226  37.099   4.880  1.00  0.00      A    H
ATOM   1741  HB3 ALA A 208       5.916  37.309   6.167  1.00  0.00      A    H
ATOM   1742  C   ALA A 208       7.891  39.491   6.120  1.00  0.00      A    C
ATOM   1743  O   ALA A 208       7.721  40.189   7.089  1.00  0.00      A    O
ATOM   1744  N   SER A 209       9.117  39.088   5.743  1.00  0.00      A    N
ATOM   1745  HN  SER A 209       9.149  38.428   4.997  1.00  0.00      A    H
ATOM   1746  CA  SER A 209      10.291  39.572   6.644  1.00  0.00      A    C
ATOM   1747  HA  SER A 209       9.984  39.275   7.636  1.00  0.00      A    H
ATOM   1748  CB  SER A 209      11.646  38.866   6.302  1.00  0.00      A    C
ATOM   1749  HB1 SER A 209      12.035  39.079   5.283  1.00  0.00      A    H
ATOM   1750  HB2 SER A 209      12.450  39.116   7.027  1.00  0.00      A    H
ATOM   1751  OG  SER A 209      11.451  37.520   6.322  1.00  0.00      A    O
ATOM   1752  HG1 SER A 209      11.008  37.212   5.528  1.00  0.00      A    H
ATOM   1753  C   SER A 209      10.586  41.076   6.588  1.00  0.00      A    C
ATOM   1754  O   SER A 209      10.822  41.780   7.605  1.00  0.00      A    O
ATOM   1755  N   MET A 210      10.486  41.775   5.388  1.00  0.00      A    N
ATOM   1756  HN  MET A 210      10.310  41.394   4.484  1.00  0.00      A    H
ATOM   1757  CA  MET A 210      10.558  43.268   5.376  1.00  0.00      A    C
ATOM   1758  HA  MET A 210      11.461  43.573   5.883  1.00  0.00      A    H
ATOM   1759  CB  MET A 210      10.527  43.819   3.970  1.00  0.00      A    C
ATOM   1760  HB1 MET A 210       9.605  43.452   3.470  1.00  0.00      A    H
ATOM   1761  HB2 MET A 210      10.577  44.923   4.086  1.00  0.00      A    H
ATOM   1762  CG  MET A 210      11.692  43.513   3.118  1.00  0.00      A    C
ATOM   1763  HG1 MET A 210      11.689  42.403   3.083  1.00  0.00      A    H
ATOM   1764  HG2 MET A 210      11.563  43.933   2.098  1.00  0.00      A    H
ATOM   1765  SD  MET A 210      13.273  43.923   3.686  1.00  0.00      A    S
ATOM   1766  CE  MET A 210      14.134  42.838   2.461  1.00  0.00      A    C
ATOM   1767  HE1 MET A 210      13.774  43.039   1.429  1.00  0.00      A    H
ATOM   1768  HE2 MET A 210      15.218  43.061   2.552  1.00  0.00      A    H
ATOM   1769  HE3 MET A 210      14.040  41.743   2.625  1.00  0.00      A    H
ATOM   1770  C   MET A 210       9.307  43.919   6.055  1.00  0.00      A    C
ATOM   1771  O   MET A 210       9.426  44.947   6.661  1.00  0.00      A    O
ATOM   1772  N   VAL A 211       8.090  43.324   5.918  1.00  0.00      A    N
ATOM   1773  HN  VAL A 211       8.033  42.535   5.312  1.00  0.00      A    H
ATOM   1774  CA  VAL A 211       6.913  43.852   6.600  1.00  0.00      A    C
ATOM   1775  HA  VAL A 211       6.929  44.898   6.332  1.00  0.00      A    H
ATOM   1776  CB  VAL A 211       5.618  43.292   6.033  1.00  0.00      A    C
ATOM   1777  HB  VAL A 211       5.845  42.231   5.796  1.00  0.00      A    H
ATOM   1778  CG1 VAL A 211       4.409  43.447   7.041  1.00  0.00      A    C
ATOM   1779 HG11 VAL A 211       3.460  43.449   6.462  1.00  0.00      A    H
ATOM   1780 HG12 VAL A 211       4.386  42.712   7.873  1.00  0.00      A    H
ATOM   1781 HG13 VAL A 211       4.373  44.484   7.438  1.00  0.00      A    H
ATOM   1782  CG2 VAL A 211       5.316  43.914   4.627  1.00  0.00      A    C
ATOM   1783 HG21 VAL A 211       4.493  44.654   4.721  1.00  0.00      A    H
ATOM   1784 HG22 VAL A 211       6.299  44.169   4.176  1.00  0.00      A    H
ATOM   1785 HG23 VAL A 211       5.033  43.055   3.982  1.00  0.00      A    H
ATOM   1786  C   VAL A 211       6.965  43.831   8.166  1.00  0.00      A    C
ATOM   1787  O   VAL A 211       6.485  44.781   8.852  1.00  0.00      A    O
ATOM   1788  N   VAL A 212       7.613  42.829   8.815  1.00  0.00      A    N
ATOM   1789  HN  VAL A 212       8.006  42.050   8.333  1.00  0.00      A    H
ATOM   1790  CA  VAL A 212       7.840  42.891  10.310  1.00  0.00      A    C
ATOM   1791  HA  VAL A 212       6.860  42.998  10.751  1.00  0.00      A    H
ATOM   1792  CB  VAL A 212       8.525  41.562  10.752  1.00  0.00      A    C
ATOM   1793  HB  VAL A 212       9.411  41.341  10.119  1.00  0.00      A    H
ATOM   1794  CG1 VAL A 212       9.012  41.627  12.245  1.00  0.00      A    C
ATOM   1795 HG11 VAL A 212       9.875  42.327  12.246  1.00  0.00      A    H
ATOM   1796 HG12 VAL A 212       8.127  41.891  12.863  1.00  0.00      A    H
ATOM   1797 HG13 VAL A 212       9.411  40.687  12.683  1.00  0.00      A    H
ATOM   1798  CG2 VAL A 212       7.625  40.364  10.601  1.00  0.00      A    C
ATOM   1799 HG21 VAL A 212       6.869  40.327  11.414  1.00  0.00      A    H
ATOM   1800 HG22 VAL A 212       7.169  40.448   9.591  1.00  0.00      A    H
ATOM   1801 HG23 VAL A 212       8.137  39.379  10.554  1.00  0.00      A    H
ATOM   1802  C   VAL A 212       8.603  44.051  10.767  1.00  0.00      A    C
ATOM   1803  O   VAL A 212       8.230  44.763  11.721  1.00  0.00      A    O
ATOM   1804  N   LEU A 213       9.621  44.314  10.041  1.00  0.00      A    N
ATOM   1805  HN  LEU A 213      10.014  43.676   9.384  1.00  0.00      A    H
ATOM   1806  CA  LEU A 213      10.454  45.464  10.291  1.00  0.00      A    C
ATOM   1807  HA  LEU A 213      10.729  45.349  11.329  1.00  0.00      A    H
ATOM   1808  CB  LEU A 213      11.650  45.517   9.370  1.00  0.00      A    C
ATOM   1809  HB1 LEU A 213      11.247  45.450   8.337  1.00  0.00      A    H
ATOM   1810  HB2 LEU A 213      12.283  46.424   9.463  1.00  0.00      A    H
ATOM   1811  CG  LEU A 213      12.689  44.369   9.548  1.00  0.00      A    C
ATOM   1812  HG  LEU A 213      12.160  43.394   9.498  1.00  0.00      A    H
ATOM   1813  CD1 LEU A 213      13.834  44.303   8.478  1.00  0.00      A    C
ATOM   1814 HD11 LEU A 213      14.402  45.234   8.687  1.00  0.00      A    H
ATOM   1815 HD12 LEU A 213      14.485  43.424   8.673  1.00  0.00      A    H
ATOM   1816 HD13 LEU A 213      13.425  44.271   7.445  1.00  0.00      A    H
ATOM   1817  CD2 LEU A 213      13.396  44.550  10.900  1.00  0.00      A    C
ATOM   1818 HD21 LEU A 213      12.740  44.087  11.668  1.00  0.00      A    H
ATOM   1819 HD22 LEU A 213      14.430  44.145  10.887  1.00  0.00      A    H
ATOM   1820 HD23 LEU A 213      13.380  45.633  11.147  1.00  0.00      A    H
ATOM   1821  C   LEU A 213       9.656  46.837  10.141  1.00  0.00      A    C
ATOM   1822  O   LEU A 213       9.876  47.780  10.965  1.00  0.00      A    O
ATOM   1823  N   CYS A 214       8.784  46.997   9.088  1.00  0.00      A    N
ATOM   1824  HN  CYS A 214       8.761  46.284   8.391  1.00  0.00      A    H
ATOM   1825  CA  CYS A 214       7.977  48.108   8.731  1.00  0.00      A    C
ATOM   1826  HA  CYS A 214       8.621  48.966   8.604  1.00  0.00      A    H
ATOM   1827  CB  CYS A 214       7.174  47.879   7.448  1.00  0.00      A    C
ATOM   1828  HB1 CYS A 214       6.416  47.068   7.414  1.00  0.00      A    H
ATOM   1829  HB2 CYS A 214       6.547  48.794   7.372  1.00  0.00      A    H
ATOM   1830  SG  CYS A 214       8.290  47.760   5.997  1.00  0.00      A    S
ATOM   1831  HG1 CYS A 214       8.765  46.564   6.313  1.00  0.00      A    H
ATOM   1832  C   CYS A 214       7.154  48.407   9.917  1.00  0.00      A    C
ATOM   1833  O   CYS A 214       7.166  49.590  10.379  1.00  0.00      A    O
ATOM   1834  N   VAL A 215       6.506  47.375  10.421  1.00  0.00      A    N
ATOM   1835  HN  VAL A 215       6.915  46.502  10.167  1.00  0.00      A    H
ATOM   1836  CA  VAL A 215       5.753  47.393  11.618  1.00  0.00      A    C
ATOM   1837  HA  VAL A 215       5.026  48.187  11.531  1.00  0.00      A    H
ATOM   1838  CB  VAL A 215       5.031  46.125  11.784  1.00  0.00      A    C
ATOM   1839  HB  VAL A 215       5.754  45.305  11.583  1.00  0.00      A    H
ATOM   1840  CG1 VAL A 215       4.468  45.748  13.214  1.00  0.00      A    C
ATOM   1841 HG11 VAL A 215       5.208  45.185  13.822  1.00  0.00      A    H
ATOM   1842 HG12 VAL A 215       3.962  46.612  13.696  1.00  0.00      A    H
ATOM   1843 HG13 VAL A 215       3.651  45.024  13.007  1.00  0.00      A    H
ATOM   1844  CG2 VAL A 215       3.961  46.098  10.761  1.00  0.00      A    C
ATOM   1845 HG21 VAL A 215       3.343  47.012  10.895  1.00  0.00      A    H
ATOM   1846 HG22 VAL A 215       4.325  46.187   9.715  1.00  0.00      A    H
ATOM   1847 HG23 VAL A 215       3.252  45.251  10.877  1.00  0.00      A    H
ATOM   1848  C   VAL A 215       6.483  47.846  12.899  1.00  0.00      A    C
ATOM   1849  O   VAL A 215       6.067  48.637  13.726  1.00  0.00      A    O
ATOM   1850  N   GLY A 216       7.645  47.318  13.138  1.00  0.00      A    N
ATOM   1851  HN  GLY A 216       8.098  46.718  12.483  1.00  0.00      A    H
ATOM   1852  CA  GLY A 216       8.452  47.687  14.338  1.00  0.00      A    C
ATOM   1853  HA1 GLY A 216       7.927  48.403  14.953  1.00  0.00      A    H
ATOM   1854  HA2 GLY A 216       9.416  48.061  14.028  1.00  0.00      A    H
ATOM   1855  C   GLY A 216       8.794  46.452  15.112  1.00  0.00      A    C
ATOM   1856  O   GLY A 216       9.125  46.589  16.283  1.00  0.00      A    O
ATOM   1857  N   SER A 217       8.775  45.261  14.442  1.00  0.00      A    N
ATOM   1858  HN  SER A 217       8.493  45.124  13.495  1.00  0.00      A    H
ATOM   1859  CA  SER A 217       8.785  43.827  15.003  1.00  0.00      A    C
ATOM   1860  HA  SER A 217       8.346  43.118  14.317  1.00  0.00      A    H
ATOM   1861  CB  SER A 217      10.326  43.425  15.254  1.00  0.00      A    C
ATOM   1862  HB1 SER A 217      10.751  44.230  15.891  1.00  0.00      A    H
ATOM   1863  HB2 SER A 217      10.244  42.440  15.762  1.00  0.00      A    H
ATOM   1864  OG  SER A 217      11.051  43.387  14.077  1.00  0.00      A    O
ATOM   1865  HG1 SER A 217      11.707  44.087  14.106  1.00  0.00      A    H
ATOM   1866  C   SER A 217       7.988  43.719  16.301  1.00  0.00      A    C
ATOM   1867  O   SER A 217       8.483  43.387  17.363  1.00  0.00      A    O
ATOM   1868  N   LYS A 218       6.720  43.970  16.185  1.00  0.00      A    N
ATOM   1869  HN  LYS A 218       6.270  44.312  15.364  1.00  0.00      A    H
ATOM   1870  CA  LYS A 218       5.759  43.792  17.306  1.00  0.00      A    C
ATOM   1871  HA  LYS A 218       6.184  44.092  18.252  1.00  0.00      A    H
ATOM   1872  CB  LYS A 218       4.499  44.715  17.227  1.00  0.00      A    C
ATOM   1873  HB1 LYS A 218       3.857  44.425  16.368  1.00  0.00      A    H
ATOM   1874  HB2 LYS A 218       3.831  44.591  18.106  1.00  0.00      A    H
ATOM   1875  CG  LYS A 218       4.817  46.217  17.063  1.00  0.00      A    C
ATOM   1876  HG1 LYS A 218       3.908  46.842  16.934  1.00  0.00      A    H
ATOM   1877  HG2 LYS A 218       5.142  46.322  16.006  1.00  0.00      A    H
ATOM   1878  CD  LYS A 218       5.656  46.915  18.111  1.00  0.00      A    C
ATOM   1879  HD1 LYS A 218       6.691  46.513  18.100  1.00  0.00      A    H
ATOM   1880  HD2 LYS A 218       5.212  46.811  19.124  1.00  0.00      A    H
ATOM   1881  CE  LYS A 218       5.550  48.385  17.713  1.00  0.00      A    C
ATOM   1882  HE1 LYS A 218       4.531  48.728  17.991  1.00  0.00      A    H
ATOM   1883  HE2 LYS A 218       5.853  48.551  16.658  1.00  0.00      A    H
ATOM   1884  NZ  LYS A 218       6.317  49.152  18.748  1.00  0.00      A    N
ATOM   1885  HZ1 LYS A 218       5.898  48.919  19.671  1.00  0.00      A    H
ATOM   1886  HZ2 LYS A 218       7.331  48.927  18.794  1.00  0.00      A    H
ATOM   1887  HZ3 LYS A 218       6.362  50.179  18.593  1.00  0.00      A    H
ATOM   1888  C   LYS A 218       5.334  42.356  17.461  1.00  0.00      A    C
ATOM   1889  O   LYS A 218       5.291  41.677  16.503  1.00  0.00      A    O
ATOM   1890  N   GLY A 219       5.124  41.906  18.679  1.00  0.00      A    N
ATOM   1891  HN  GLY A 219       5.130  42.582  19.412  1.00  0.00      A    H
ATOM   1892  CA  GLY A 219       5.095  40.474  18.898  1.00  0.00      A    C
ATOM   1893  HA1 GLY A 219       4.283  40.145  18.266  1.00  0.00      A    H
ATOM   1894  HA2 GLY A 219       4.862  40.081  19.876  1.00  0.00      A    H
ATOM   1895  C   GLY A 219       6.326  39.700  18.484  1.00  0.00      A    C
ATOM   1896  O   GLY A 219       7.442  40.319  18.416  1.00  0.00      A    O
ATOM   1897  N   GLN A 220       6.259  38.372  18.224  1.00  0.00      A    N
ATOM   1898  HN  GLN A 220       5.365  37.933  18.257  1.00  0.00      A    H
ATOM   1899  CA  GLN A 220       7.410  37.575  18.088  1.00  0.00      A    C
ATOM   1900  HA  GLN A 220       8.380  38.044  18.158  1.00  0.00      A    H
ATOM   1901  CB  GLN A 220       7.185  36.363  19.068  1.00  0.00      A    C
ATOM   1902  HB1 GLN A 220       6.777  36.707  20.042  1.00  0.00      A    H
ATOM   1903  HB2 GLN A 220       6.386  35.715  18.648  1.00  0.00      A    H
ATOM   1904  CG  GLN A 220       8.386  35.431  19.426  1.00  0.00      A    C
ATOM   1905  HG1 GLN A 220       8.111  34.808  20.304  1.00  0.00      A    H
ATOM   1906  HG2 GLN A 220       8.617  34.814  18.532  1.00  0.00      A    H
ATOM   1907  CD  GLN A 220       9.692  36.223  19.745  1.00  0.00      A    C
ATOM   1908  OE1 GLN A 220      10.581  36.403  18.918  1.00  0.00      A    O
ATOM   1909  NE2 GLN A 220       9.863  36.639  20.976  1.00  0.00      A    N
ATOM   1910 HE21 GLN A 220       9.166  36.376  21.643  1.00  0.00      A    H
ATOM   1911 HE22 GLN A 220      10.706  37.105  21.247  1.00  0.00      A    H
ATOM   1912  C   GLN A 220       7.504  37.109  16.619  1.00  0.00      A    C
ATOM   1913  O   GLN A 220       8.089  36.048  16.372  1.00  0.00      A    O
ATOM   1914  N   VAL A 221       6.919  37.790  15.696  1.00  0.00      A    N
ATOM   1915  HN  VAL A 221       6.423  38.606  15.986  1.00  0.00      A    H
ATOM   1916  CA  VAL A 221       6.813  37.440  14.263  1.00  0.00      A    C
ATOM   1917  HA  VAL A 221       6.295  36.494  14.206  1.00  0.00      A    H
ATOM   1918  CB  VAL A 221       6.182  38.498  13.403  1.00  0.00      A    C
ATOM   1919  HB  VAL A 221       6.865  39.373  13.364  1.00  0.00      A    H
ATOM   1920  CG1 VAL A 221       5.768  37.861  12.070  1.00  0.00      A    C
ATOM   1921 HG11 VAL A 221       5.143  36.955  12.220  1.00  0.00      A    H
ATOM   1922 HG12 VAL A 221       5.174  38.522  11.403  1.00  0.00      A    H
ATOM   1923 HG13 VAL A 221       6.616  37.602  11.399  1.00  0.00      A    H
ATOM   1924  CG2 VAL A 221       4.964  38.953  14.160  1.00  0.00      A    C
ATOM   1925 HG21 VAL A 221       5.282  39.708  14.910  1.00  0.00      A    H
ATOM   1926 HG22 VAL A 221       4.251  39.348  13.405  1.00  0.00      A    H
ATOM   1927 HG23 VAL A 221       4.498  38.187  14.816  1.00  0.00      A    H
ATOM   1928  C   VAL A 221       8.179  37.036  13.601  1.00  0.00      A    C
ATOM   1929  O   VAL A 221       8.196  36.152  12.820  1.00  0.00      A    O
ATOM   1930  N   PHE A 222       9.243  37.833  13.968  1.00  0.00      A    N
ATOM   1931  HN  PHE A 222       9.014  38.390  14.763  1.00  0.00      A    H
ATOM   1932  CA  PHE A 222      10.572  37.590  13.380  1.00  0.00      A    C
ATOM   1933  HA  PHE A 222      10.506  37.690  12.307  1.00  0.00      A    H
ATOM   1934  CB  PHE A 222      11.563  38.633  13.934  1.00  0.00      A    C
ATOM   1935  HB1 PHE A 222      11.046  39.617  13.931  1.00  0.00      A    H
ATOM   1936  HB2 PHE A 222      11.798  38.409  14.997  1.00  0.00      A    H
ATOM   1937  CG  PHE A 222      12.753  38.982  13.105  1.00  0.00      A    C
ATOM   1938  CD1 PHE A 222      13.972  38.311  13.180  1.00  0.00      A    C
ATOM   1939  HD1 PHE A 222      13.916  37.532  13.925  1.00  0.00      A    H
ATOM   1940  CE1 PHE A 222      15.102  38.624  12.367  1.00  0.00      A    C
ATOM   1941  HE1 PHE A 222      16.061  38.136  12.455  1.00  0.00      A    H
ATOM   1942  CZ  PHE A 222      14.905  39.649  11.460  1.00  0.00      A    C
ATOM   1943  HZ  PHE A 222      15.789  40.027  10.968  1.00  0.00      A    H
ATOM   1944  CD2 PHE A 222      12.558  39.813  12.032  1.00  0.00      A    C
ATOM   1945  HD2 PHE A 222      11.612  40.270  11.783  1.00  0.00      A    H
ATOM   1946  CE2 PHE A 222      13.650  40.169  11.159  1.00  0.00      A    C
ATOM   1947  HE2 PHE A 222      13.529  40.969  10.443  1.00  0.00      A    H
ATOM   1948  C   PHE A 222      11.116  36.107  13.637  1.00  0.00      A    C
ATOM   1949  O   PHE A 222      11.766  35.485  12.810  1.00  0.00      A    O
ATOM   1950  N   ALA A 223      10.807  35.547  14.803  1.00  0.00      A    N
ATOM   1951  HN  ALA A 223      10.238  35.951  15.515  1.00  0.00      A    H
ATOM   1952  CA  ALA A 223      11.153  34.127  15.127  1.00  0.00      A    C
ATOM   1953  HA  ALA A 223      12.226  34.077  15.012  1.00  0.00      A    H
ATOM   1954  CB  ALA A 223      10.918  33.931  16.591  1.00  0.00      A    C
ATOM   1955  HB1 ALA A 223      11.274  32.915  16.866  1.00  0.00      A    H
ATOM   1956  HB2 ALA A 223      11.500  34.682  17.165  1.00  0.00      A    H
ATOM   1957  HB3 ALA A 223       9.820  34.080  16.672  1.00  0.00      A    H
ATOM   1958  C   ALA A 223      10.445  33.196  14.071  1.00  0.00      A    C
ATOM   1959  O   ALA A 223      10.981  32.227  13.619  1.00  0.00      A    O
ATOM   1960  N   THR A 224       9.194  33.491  13.709  1.00  0.00      A    N
ATOM   1961  HN  THR A 224       8.649  34.213  14.128  1.00  0.00      A    H
ATOM   1962  CA  THR A 224       8.647  32.800  12.554  1.00  0.00      A    C
ATOM   1963  HA  THR A 224       8.635  31.723  12.626  1.00  0.00      A    H
ATOM   1964  CB  THR A 224       7.106  33.053  12.356  1.00  0.00      A    C
ATOM   1965  HB  THR A 224       6.908  34.141  12.245  1.00  0.00      A    H
ATOM   1966  OG1 THR A 224       6.421  32.646  13.497  1.00  0.00      A    O
ATOM   1967  HG1 THR A 224       5.731  33.305  13.605  1.00  0.00      A    H
ATOM   1968  CG2 THR A 224       6.339  32.226  11.228  1.00  0.00      A    C
ATOM   1969 HG21 THR A 224       5.266  32.504  11.296  1.00  0.00      A    H
ATOM   1970 HG22 THR A 224       6.669  32.525  10.210  1.00  0.00      A    H
ATOM   1971 HG23 THR A 224       6.320  31.117  11.296  1.00  0.00      A    H
ATOM   1972  C   THR A 224       9.252  33.088  11.240  1.00  0.00      A    C
ATOM   1973  O   THR A 224       9.436  32.182  10.443  1.00  0.00      A    O
ATOM   1974  N   SER A 225       9.626  34.352  11.056  1.00  0.00      A    N
ATOM   1975  HN  SER A 225       9.281  35.046  11.683  1.00  0.00      A    H
ATOM   1976  CA  SER A 225       9.930  34.745   9.663  1.00  0.00      A    C
ATOM   1977  HA  SER A 225       9.304  34.150   9.016  1.00  0.00      A    H
ATOM   1978  CB  SER A 225       9.522  36.285   9.501  1.00  0.00      A    C
ATOM   1979  HB1 SER A 225       8.604  36.430  10.109  1.00  0.00      A    H
ATOM   1980  HB2 SER A 225      10.222  36.911  10.095  1.00  0.00      A    H
ATOM   1981  OG  SER A 225       9.486  36.698   8.149  1.00  0.00      A    O
ATOM   1982  HG1 SER A 225      10.370  36.662   7.777  1.00  0.00      A    H
ATOM   1983  C   SER A 225      11.349  34.510   9.337  1.00  0.00      A    C
ATOM   1984  O   SER A 225      11.533  33.921   8.295  1.00  0.00      A    O
ATOM   1985  N   ALA A 226      12.341  34.926  10.217  1.00  0.00      A    N
ATOM   1986  HN  ALA A 226      12.130  35.268  11.129  1.00  0.00      A    H
ATOM   1987  CA  ALA A 226      13.783  34.765   9.904  1.00  0.00      A    C
ATOM   1988  HA  ALA A 226      13.909  34.557   8.851  1.00  0.00      A    H
ATOM   1989  CB  ALA A 226      14.504  36.071  10.386  1.00  0.00      A    C
ATOM   1990  HB1 ALA A 226      15.500  36.251   9.927  1.00  0.00      A    H
ATOM   1991  HB2 ALA A 226      13.832  36.891  10.055  1.00  0.00      A    H
ATOM   1992  HB3 ALA A 226      14.628  36.082  11.490  1.00  0.00      A    H
ATOM   1993  C   ALA A 226      14.514  33.590  10.685  1.00  0.00      A    C
ATOM   1994  O   ALA A 226      15.261  32.830  10.045  1.00  0.00      A    O
ATOM   1995  N   ILE A 227      14.145  33.399  11.989  1.00  0.00      A    N
ATOM   1996  HN  ILE A 227      13.500  33.891  12.568  1.00  0.00      A    H
ATOM   1997  CA  ILE A 227      14.619  32.217  12.759  1.00  0.00      A    C
ATOM   1998  HA  ILE A 227      15.695  32.299  12.804  1.00  0.00      A    H
ATOM   1999  CB  ILE A 227      14.377  32.152  14.323  1.00  0.00      A    C
ATOM   2000  HB  ILE A 227      13.284  32.260  14.494  1.00  0.00      A    H
ATOM   2001  CG2 ILE A 227      14.800  30.829  14.975  1.00  0.00      A    C
ATOM   2002 HG21 ILE A 227      14.271  29.949  14.551  1.00  0.00      A    H
ATOM   2003 HG22 ILE A 227      15.902  30.690  14.961  1.00  0.00      A    H
ATOM   2004 HG23 ILE A 227      14.518  30.899  16.047  1.00  0.00      A    H
ATOM   2005  CG1 ILE A 227      15.065  33.248  15.138  1.00  0.00      A    C
ATOM   2006 HG11 ILE A 227      14.484  34.158  14.878  1.00  0.00      A    H
ATOM   2007 HG12 ILE A 227      14.990  33.047  16.228  1.00  0.00      A    H
ATOM   2008  CD  ILE A 227      16.571  33.549  14.903  1.00  0.00      A    C
ATOM   2009  HD1 ILE A 227      16.858  34.371  15.592  1.00  0.00      A    H
ATOM   2010  HD2 ILE A 227      17.194  32.648  15.092  1.00  0.00      A    H
ATOM   2011  HD3 ILE A 227      16.699  33.777  13.823  1.00  0.00      A    H
ATOM   2012  C   ILE A 227      14.083  30.903  12.082  1.00  0.00      A    C
ATOM   2013  O   ILE A 227      14.772  29.862  11.929  1.00  0.00      A    O
ATOM   2014  N   ARG A 228      12.865  30.953  11.526  1.00  0.00      A    N
ATOM   2015  HN  ARG A 228      12.272  31.750  11.605  1.00  0.00      A    H
ATOM   2016  CA  ARG A 228      12.355  29.728  10.817  1.00  0.00      A    C
ATOM   2017  HA  ARG A 228      13.073  28.928  10.910  1.00  0.00      A    H
ATOM   2018  CB  ARG A 228      11.045  29.171  11.549  1.00  0.00      A    C
ATOM   2019  HB1 ARG A 228      10.257  29.953  11.511  1.00  0.00      A    H
ATOM   2020  HB2 ARG A 228      10.619  28.275  11.049  1.00  0.00      A    H
ATOM   2021  CG  ARG A 228      11.294  28.845  13.104  1.00  0.00      A    C
ATOM   2022  HG1 ARG A 228      10.275  28.735  13.532  1.00  0.00      A    H
ATOM   2023  HG2 ARG A 228      11.883  29.577  13.697  1.00  0.00      A    H
ATOM   2024  CD  ARG A 228      12.114  27.572  13.296  1.00  0.00      A    C
ATOM   2025  HD1 ARG A 228      13.128  27.693  12.859  1.00  0.00      A    H
ATOM   2026  HD2 ARG A 228      11.581  26.706  12.849  1.00  0.00      A    H
ATOM   2027  NE  ARG A 228      12.171  27.456  14.800  1.00  0.00      A    N
ATOM   2028  HE  ARG A 228      11.335  27.570  15.337  1.00  0.00      A    H
ATOM   2029  CZ  ARG A 228      13.080  26.684  15.398  1.00  0.00      A    C
ATOM   2030  NH1 ARG A 228      14.310  26.494  15.104  1.00  0.00      A    N
ATOM   2031 HH11 ARG A 228      14.716  26.994  14.339  1.00  0.00      A    H
ATOM   2032 HH12 ARG A 228      14.831  25.858  15.672  1.00  0.00      A    H
ATOM   2033  NH2 ARG A 228      12.678  26.024  16.510  1.00  0.00      A    N
ATOM   2034 HH21 ARG A 228      11.807  26.290  16.923  1.00  0.00      A    H
ATOM   2035 HH22 ARG A 228      13.422  25.687  17.086  1.00  0.00      A    H
ATOM   2036  C   ARG A 228      12.073  29.707   9.398  1.00  0.00      A    C
ATOM   2037  O   ARG A 228      12.636  28.767   8.766  1.00  0.00      A    O
ATOM   2038  N   GLY A 229      11.250  30.604   8.808  1.00  0.00      A    N
ATOM   2039  HN  GLY A 229      10.788  31.331   9.309  1.00  0.00      A    H
ATOM   2040  CA  GLY A 229      10.914  30.528   7.402  1.00  0.00      A    C
ATOM   2041  HA1 GLY A 229      10.252  31.367   7.245  1.00  0.00      A    H
ATOM   2042  HA2 GLY A 229      10.467  29.558   7.243  1.00  0.00      A    H
ATOM   2043  C   GLY A 229      12.016  30.746   6.373  1.00  0.00      A    C
ATOM   2044  O   GLY A 229      12.111  30.029   5.385  1.00  0.00      A    O
ATOM   2045  N   ILE A 230      12.793  31.802   6.649  1.00  0.00      A    N
ATOM   2046  HN  ILE A 230      12.572  32.494   7.331  1.00  0.00      A    H
ATOM   2047  CA  ILE A 230      14.066  32.078   5.949  1.00  0.00      A    C
ATOM   2048  HA  ILE A 230      13.821  32.197   4.904  1.00  0.00      A    H
ATOM   2049  CB  ILE A 230      14.695  33.266   6.548  1.00  0.00      A    C
ATOM   2050  HB  ILE A 230      14.751  33.103   7.646  1.00  0.00      A    H
ATOM   2051  CG2 ILE A 230      16.231  33.461   6.049  1.00  0.00      A    C
ATOM   2052 HG21 ILE A 230      16.817  32.591   6.415  1.00  0.00      A    H
ATOM   2053 HG22 ILE A 230      16.347  33.429   4.944  1.00  0.00      A    H
ATOM   2054 HG23 ILE A 230      16.677  34.359   6.525  1.00  0.00      A    H
ATOM   2055  CG1 ILE A 230      13.978  34.561   6.181  1.00  0.00      A    C
ATOM   2056 HG11 ILE A 230      14.280  35.493   6.705  1.00  0.00      A    H
ATOM   2057 HG12 ILE A 230      12.917  34.394   6.464  1.00  0.00      A    H
ATOM   2058  CD  ILE A 230      13.965  34.869   4.675  1.00  0.00      A    C
ATOM   2059  HD1 ILE A 230      13.293  35.749   4.587  1.00  0.00      A    H
ATOM   2060  HD2 ILE A 230      14.957  35.300   4.421  1.00  0.00      A    H
ATOM   2061  HD3 ILE A 230      13.627  34.078   3.972  1.00  0.00      A    H
ATOM   2062  C   ILE A 230      15.030  30.888   6.038  1.00  0.00      A    C
ATOM   2063  O   ILE A 230      15.542  30.385   5.041  1.00  0.00      A    O
ATOM   2064  N   ARG A 231      15.271  30.269   7.246  1.00  0.00      A    N
ATOM   2065  HN  ARG A 231      14.952  30.659   8.106  1.00  0.00      A    H
ATOM   2066  CA  ARG A 231      15.962  28.960   7.248  1.00  0.00      A    C
ATOM   2067  HA  ARG A 231      16.897  28.982   6.708  1.00  0.00      A    H
ATOM   2068  CB  ARG A 231      16.340  28.486   8.737  1.00  0.00      A    C
ATOM   2069  HB1 ARG A 231      15.533  28.662   9.480  1.00  0.00      A    H
ATOM   2070  HB2 ARG A 231      16.605  27.416   8.875  1.00  0.00      A    H
ATOM   2071  CG  ARG A 231      17.526  29.299   9.266  1.00  0.00      A    C
ATOM   2072  HG1 ARG A 231      18.109  29.326   8.320  1.00  0.00      A    H
ATOM   2073  HG2 ARG A 231      17.905  28.642  10.078  1.00  0.00      A    H
ATOM   2074  CD  ARG A 231      17.289  30.768   9.667  1.00  0.00      A    C
ATOM   2075  HD1 ARG A 231      17.038  31.376   8.772  1.00  0.00      A    H
ATOM   2076  HD2 ARG A 231      16.569  30.757  10.513  1.00  0.00      A    H
ATOM   2077  NE  ARG A 231      18.617  31.213  10.203  1.00  0.00      A    N
ATOM   2078  HE  ARG A 231      19.345  30.533  10.292  1.00  0.00      A    H
ATOM   2079  CZ  ARG A 231      18.861  32.422  10.710  1.00  0.00      A    C
ATOM   2080  NH1 ARG A 231      17.960  33.359  10.552  1.00  0.00      A    N
ATOM   2081 HH11 ARG A 231      17.016  33.175  10.280  1.00  0.00      A    H
ATOM   2082 HH12 ARG A 231      18.069  34.285  10.913  1.00  0.00      A    H
ATOM   2083  NH2 ARG A 231      20.016  32.794  11.222  1.00  0.00      A    N
ATOM   2084 HH21 ARG A 231      20.595  32.002  11.420  1.00  0.00      A    H
ATOM   2085 HH22 ARG A 231      20.071  33.706  11.629  1.00  0.00      A    H
ATOM   2086  C   ARG A 231      15.334  27.776   6.509  1.00  0.00      A    C
ATOM   2087  O   ARG A 231      16.016  27.063   5.784  1.00  0.00      A    O
ATOM   2088  N   PHE A 232      14.003  27.576   6.669  1.00  0.00      A    N
ATOM   2089  HN  PHE A 232      13.561  28.031   7.438  1.00  0.00      A    H
ATOM   2090  CA  PHE A 232      13.182  26.706   5.832  1.00  0.00      A    C
ATOM   2091  HA  PHE A 232      13.461  25.686   6.054  1.00  0.00      A    H
ATOM   2092  CB  PHE A 232      11.653  26.730   6.160  1.00  0.00      A    C
ATOM   2093  HB1 PHE A 232      11.411  27.815   6.155  1.00  0.00      A    H
ATOM   2094  HB2 PHE A 232      10.928  26.186   5.518  1.00  0.00      A    H
ATOM   2095  CG  PHE A 232      11.362  26.122   7.506  1.00  0.00      A    C
ATOM   2096  CD1 PHE A 232      10.207  26.543   8.117  1.00  0.00      A    C
ATOM   2097  HD1 PHE A 232       9.496  27.138   7.562  1.00  0.00      A    H
ATOM   2098  CE1 PHE A 232       9.808  26.140   9.367  1.00  0.00      A    C
ATOM   2099  HE1 PHE A 232       8.832  26.412   9.741  1.00  0.00      A    H
ATOM   2100  CZ  PHE A 232      10.629  25.174   9.997  1.00  0.00      A    C
ATOM   2101  HZ  PHE A 232      10.290  24.745  10.929  1.00  0.00      A    H
ATOM   2102  CD2 PHE A 232      12.136  25.138   8.136  1.00  0.00      A    C
ATOM   2103  HD2 PHE A 232      13.052  24.760   7.704  1.00  0.00      A    H
ATOM   2104  CE2 PHE A 232      11.756  24.693   9.355  1.00  0.00      A    C
ATOM   2105  HE2 PHE A 232      12.294  23.934   9.904  1.00  0.00      A    H
ATOM   2106  C   PHE A 232      13.365  26.991   4.285  1.00  0.00      A    C
ATOM   2107  O   PHE A 232      13.628  26.029   3.531  1.00  0.00      A    O
ATOM   2108  N   LEU A 233      13.206  28.166   3.849  1.00  0.00      A    N
ATOM   2109  HN  LEU A 233      12.812  28.896   4.403  1.00  0.00      A    H
ATOM   2110  CA  LEU A 233      13.616  28.640   2.524  1.00  0.00      A    C
ATOM   2111  HA  LEU A 233      13.143  27.940   1.851  1.00  0.00      A    H
ATOM   2112  CB  LEU A 233      13.296  30.125   2.416  1.00  0.00      A    C
ATOM   2113  HB1 LEU A 233      12.228  30.133   2.722  1.00  0.00      A    H
ATOM   2114  HB2 LEU A 233      13.836  30.650   3.232  1.00  0.00      A    H
ATOM   2115  CG  LEU A 233      13.533  30.754   1.045  1.00  0.00      A    C
ATOM   2116  HG  LEU A 233      14.572  30.558   0.703  1.00  0.00      A    H
ATOM   2117  CD1 LEU A 233      12.777  29.971  -0.067  1.00  0.00      A    C
ATOM   2118 HD11 LEU A 233      11.693  29.831   0.132  1.00  0.00      A    H
ATOM   2119 HD12 LEU A 233      12.819  30.435  -1.076  1.00  0.00      A    H
ATOM   2120 HD13 LEU A 233      13.233  28.960  -0.140  1.00  0.00      A    H
ATOM   2121  CD2 LEU A 233      13.253  32.279   0.945  1.00  0.00      A    C
ATOM   2122 HD21 LEU A 233      13.898  32.841   1.655  1.00  0.00      A    H
ATOM   2123 HD22 LEU A 233      13.601  32.555  -0.073  1.00  0.00      A    H
ATOM   2124 HD23 LEU A 233      12.146  32.354   0.985  1.00  0.00      A    H
ATOM   2125  C   LEU A 233      15.038  28.360   2.079  1.00  0.00      A    C
ATOM   2126  O   LEU A 233      15.309  27.832   1.030  1.00  0.00      A    O
ATOM   2127  N   GLN A 234      15.999  28.512   3.009  1.00  0.00      A    N
ATOM   2128  HN  GLN A 234      15.781  28.774   3.946  1.00  0.00      A    H
ATOM   2129  CA  GLN A 234      17.433  28.293   2.741  1.00  0.00      A    C
ATOM   2130  HA  GLN A 234      17.648  28.748   1.785  1.00  0.00      A    H
ATOM   2131  CB  GLN A 234      18.360  28.878   3.828  1.00  0.00      A    C
ATOM   2132  HB1 GLN A 234      19.332  28.340   3.856  1.00  0.00      A    H
ATOM   2133  HB2 GLN A 234      17.803  28.630   4.757  1.00  0.00      A    H
ATOM   2134  CG  GLN A 234      18.595  30.343   3.890  1.00  0.00      A    C
ATOM   2135  HG1 GLN A 234      18.372  30.789   4.883  1.00  0.00      A    H
ATOM   2136  HG2 GLN A 234      19.661  30.633   3.774  1.00  0.00      A    H
ATOM   2137  CD  GLN A 234      17.955  31.169   2.754  1.00  0.00      A    C
ATOM   2138  OE1 GLN A 234      18.522  31.096   1.639  1.00  0.00      A    O
ATOM   2139  NE2 GLN A 234      16.686  31.706   2.850  1.00  0.00      A    N
ATOM   2140 HE21 GLN A 234      16.214  31.534   3.714  1.00  0.00      A    H
ATOM   2141 HE22 GLN A 234      16.354  32.161   2.024  1.00  0.00      A    H
ATOM   2142  C   GLN A 234      17.720  26.811   2.573  1.00  0.00      A    C
ATOM   2143  O   GLN A 234      18.420  26.406   1.661  1.00  0.00      A    O
ATOM   2144  N   ILE A 235      17.076  25.949   3.406  1.00  0.00      A    N
ATOM   2145  HN  ILE A 235      16.619  26.279   4.228  1.00  0.00      A    H
ATOM   2146  CA  ILE A 235      17.014  24.500   3.110  1.00  0.00      A    C
ATOM   2147  HA  ILE A 235      18.024  24.127   3.020  1.00  0.00      A    H
ATOM   2148  CB  ILE A 235      16.421  23.694   4.241  1.00  0.00      A    C
ATOM   2149  HB  ILE A 235      15.379  24.004   4.470  1.00  0.00      A    H
ATOM   2150  CG2 ILE A 235      16.440  22.154   3.890  1.00  0.00      A    C
ATOM   2151 HG21 ILE A 235      16.421  21.494   4.783  1.00  0.00      A    H
ATOM   2152 HG22 ILE A 235      15.544  21.894   3.287  1.00  0.00      A    H
ATOM   2153 HG23 ILE A 235      17.280  21.857   3.226  1.00  0.00      A    H
ATOM   2154  CG1 ILE A 235      17.324  23.909   5.494  1.00  0.00      A    C
ATOM   2155 HG11 ILE A 235      17.056  22.991   6.060  1.00  0.00      A    H
ATOM   2156 HG12 ILE A 235      16.986  24.800   6.065  1.00  0.00      A    H
ATOM   2157  CD  ILE A 235      18.844  23.945   5.287  1.00  0.00      A    C
ATOM   2158  HD1 ILE A 235      19.219  22.977   4.890  1.00  0.00      A    H
ATOM   2159  HD2 ILE A 235      19.152  24.736   4.571  1.00  0.00      A    H
ATOM   2160  HD3 ILE A 235      19.281  23.947   6.308  1.00  0.00      A    H
ATOM   2161  C   ILE A 235      16.346  24.070   1.759  1.00  0.00      A    C
ATOM   2162  O   ILE A 235      16.833  23.279   0.924  1.00  0.00      A    O
ATOM   2163  N   LEU A 236      15.271  24.656   1.418  1.00  0.00      A    N
ATOM   2164  HN  LEU A 236      14.727  25.150   2.093  1.00  0.00      A    H
ATOM   2165  CA  LEU A 236      14.502  24.338   0.330  1.00  0.00      A    C
ATOM   2166  HA  LEU A 236      14.168  23.320   0.466  1.00  0.00      A    H
ATOM   2167  CB  LEU A 236      13.162  25.167   0.424  1.00  0.00      A    C
ATOM   2168  HB1 LEU A 236      13.267  26.258   0.604  1.00  0.00      A    H
ATOM   2169  HB2 LEU A 236      12.650  24.738   1.312  1.00  0.00      A    H
ATOM   2170  CG  LEU A 236      12.190  24.924  -0.680  1.00  0.00      A    C
ATOM   2171  HG  LEU A 236      12.551  25.176  -1.700  1.00  0.00      A    H
ATOM   2172  CD1 LEU A 236      11.693  23.462  -0.701  1.00  0.00      A    C
ATOM   2173 HD11 LEU A 236      11.380  23.027   0.272  1.00  0.00      A    H
ATOM   2174 HD12 LEU A 236      10.895  23.443  -1.474  1.00  0.00      A    H
ATOM   2175 HD13 LEU A 236      12.564  22.853  -1.027  1.00  0.00      A    H
ATOM   2176  CD2 LEU A 236      11.068  25.868  -0.355  1.00  0.00      A    C
ATOM   2177 HD21 LEU A 236      10.267  25.815  -1.123  1.00  0.00      A    H
ATOM   2178 HD22 LEU A 236      10.652  25.734   0.667  1.00  0.00      A    H
ATOM   2179 HD23 LEU A 236      11.498  26.892  -0.331  1.00  0.00      A    H
ATOM   2180  C   LEU A 236      15.171  24.749  -0.975  1.00  0.00      A    C
ATOM   2181  O   LEU A 236      15.032  24.084  -2.056  1.00  0.00      A    O
ATOM   2182  N   ARG A 237      15.906  25.898  -0.921  1.00  0.00      A    N
ATOM   2183  HN  ARG A 237      15.949  26.396  -0.058  1.00  0.00      A    H
ATOM   2184  CA  ARG A 237      16.777  26.404  -1.998  1.00  0.00      A    C
ATOM   2185  HA  ARG A 237      16.050  26.633  -2.762  1.00  0.00      A    H
ATOM   2186  CB  ARG A 237      17.441  27.692  -1.704  1.00  0.00      A    C
ATOM   2187  HB1 ARG A 237      17.671  27.529  -0.629  1.00  0.00      A    H
ATOM   2188  HB2 ARG A 237      18.460  27.808  -2.133  1.00  0.00      A    H
ATOM   2189  CG  ARG A 237      16.537  28.949  -1.923  1.00  0.00      A    C
ATOM   2190  HG1 ARG A 237      16.467  29.026  -3.030  1.00  0.00      A    H
ATOM   2191  HG2 ARG A 237      15.592  28.726  -1.383  1.00  0.00      A    H
ATOM   2192  CD  ARG A 237      17.145  30.210  -1.360  1.00  0.00      A    C
ATOM   2193  HD1 ARG A 237      17.458  30.079  -0.302  1.00  0.00      A    H
ATOM   2194  HD2 ARG A 237      16.432  31.062  -1.346  1.00  0.00      A    H
ATOM   2195  NE  ARG A 237      18.271  30.467  -2.236  1.00  0.00      A    N
ATOM   2196  HE  ARG A 237      18.195  30.060  -3.147  1.00  0.00      A    H
ATOM   2197  CZ  ARG A 237      19.076  31.563  -2.376  1.00  0.00      A    C
ATOM   2198  NH1 ARG A 237      19.151  32.495  -1.472  1.00  0.00      A    N
ATOM   2199 HH11 ARG A 237      18.438  32.540  -0.773  1.00  0.00      A    H
ATOM   2200 HH12 ARG A 237      19.643  33.335  -1.700  1.00  0.00      A    H
ATOM   2201  NH2 ARG A 237      19.744  31.854  -3.403  1.00  0.00      A    N
ATOM   2202 HH21 ARG A 237      19.492  31.318  -4.209  1.00  0.00      A    H
ATOM   2203 HH22 ARG A 237      20.026  32.801  -3.556  1.00  0.00      A    H
ATOM   2204  C   ARG A 237      17.703  25.370  -2.695  1.00  0.00      A    C
ATOM   2205  O   ARG A 237      18.008  25.511  -3.905  1.00  0.00      A    O
ATOM   2206  N   MET A 238      18.312  24.505  -1.833  1.00  0.00      A    N
ATOM   2207  HN  MET A 238      17.978  24.493  -0.894  1.00  0.00      A    H
ATOM   2208  CA  MET A 238      19.301  23.561  -2.086  1.00  0.00      A    C
ATOM   2209  HA  MET A 238      19.941  24.001  -2.837  1.00  0.00      A    H
ATOM   2210  CB  MET A 238      20.133  23.445  -0.768  1.00  0.00      A    C
ATOM   2211  HB1 MET A 238      19.385  23.230   0.024  1.00  0.00      A    H
ATOM   2212  HB2 MET A 238      20.908  22.652  -0.840  1.00  0.00      A    H
ATOM   2213  CG  MET A 238      20.852  24.729  -0.247  1.00  0.00      A    C
ATOM   2214  HG1 MET A 238      21.241  24.479   0.763  1.00  0.00      A    H
ATOM   2215  HG2 MET A 238      20.138  25.558  -0.054  1.00  0.00      A    H
ATOM   2216  SD  MET A 238      22.073  25.325  -1.447  1.00  0.00      A    S
ATOM   2217  CE  MET A 238      23.266  24.281  -0.751  1.00  0.00      A    C
ATOM   2218  HE1 MET A 238      22.951  23.220  -0.663  1.00  0.00      A    H
ATOM   2219  HE2 MET A 238      24.220  24.289  -1.321  1.00  0.00      A    H
ATOM   2220  HE3 MET A 238      23.498  24.643   0.273  1.00  0.00      A    H
ATOM   2221  C   MET A 238      18.697  22.186  -2.394  1.00  0.00      A    C
ATOM   2222  O   MET A 238      19.401  21.173  -2.370  1.00  0.00      A    O
ATOM   2223  N   LEU A 239      17.360  22.138  -2.572  1.00  0.00      A    N
ATOM   2224  HN  LEU A 239      16.766  22.935  -2.492  1.00  0.00      A    H
ATOM   2225  CA  LEU A 239      16.609  20.933  -2.923  1.00  0.00      A    C
ATOM   2226  HA  LEU A 239      17.208  20.061  -3.137  1.00  0.00      A    H
ATOM   2227  CB  LEU A 239      15.616  20.516  -1.728  1.00  0.00      A    C
ATOM   2228  HB1 LEU A 239      15.031  21.433  -1.503  1.00  0.00      A    H
ATOM   2229  HB2 LEU A 239      14.901  19.774  -2.144  1.00  0.00      A    H
ATOM   2230  CG  LEU A 239      16.367  19.946  -0.485  1.00  0.00      A    C
ATOM   2231  HG  LEU A 239      17.057  20.704  -0.057  1.00  0.00      A    H
ATOM   2232  CD1 LEU A 239      15.401  19.548   0.595  1.00  0.00      A    C
ATOM   2233 HD11 LEU A 239      15.929  18.945   1.365  1.00  0.00      A    H
ATOM   2234 HD12 LEU A 239      14.805  20.395   0.996  1.00  0.00      A    H
ATOM   2235 HD13 LEU A 239      14.613  18.844   0.253  1.00  0.00      A    H
ATOM   2236  CD2 LEU A 239      17.154  18.702  -0.745  1.00  0.00      A    C
ATOM   2237 HD21 LEU A 239      18.033  18.772  -1.422  1.00  0.00      A    H
ATOM   2238 HD22 LEU A 239      17.511  18.272   0.215  1.00  0.00      A    H
ATOM   2239 HD23 LEU A 239      16.560  17.928  -1.277  1.00  0.00      A    H
ATOM   2240  C   LEU A 239      15.843  21.340  -4.142  1.00  0.00      A    C
ATOM   2241  O   LEU A 239      15.236  20.518  -4.791  1.00  0.00      A    O
ATOM   2242  N   HIS A 240      15.781  22.718  -4.549  1.00  0.00      A    N
ATOM   2243  HN  HIS A 240      16.180  23.495  -4.068  1.00  0.00      A    H
ATOM   2244  CA  HIS A 240      15.066  23.039  -5.761  1.00  0.00      A    C
ATOM   2245  HA  HIS A 240      14.504  22.193  -6.127  1.00  0.00      A    H
ATOM   2246  CB  HIS A 240      14.106  24.235  -5.378  1.00  0.00      A    C
ATOM   2247  HB1 HIS A 240      14.601  25.046  -4.802  1.00  0.00      A    H
ATOM   2248  HB2 HIS A 240      13.251  23.995  -4.710  1.00  0.00      A    H
ATOM   2249  ND1 HIS A 240      13.173  26.045  -6.956  1.00  0.00      A    N
ATOM   2250  HD1 HIS A 240      13.495  26.802  -6.388  1.00  0.00      A    H
ATOM   2251  CG  HIS A 240      13.281  24.719  -6.608  1.00  0.00      A    C
ATOM   2252  CE1 HIS A 240      12.418  26.010  -8.098  1.00  0.00      A    C
ATOM   2253  HE1 HIS A 240      12.038  26.879  -8.635  1.00  0.00      A    H
ATOM   2254  NE2 HIS A 240      12.090  24.772  -8.483  1.00  0.00      A    N
ATOM   2255  CD2 HIS A 240      12.658  23.952  -7.573  1.00  0.00      A    C
ATOM   2256  HD2 HIS A 240      12.432  22.904  -7.726  1.00  0.00      A    H
ATOM   2257  C   HIS A 240      16.001  23.516  -6.867  1.00  0.00      A    C
ATOM   2258  O   HIS A 240      16.620  24.551  -6.837  1.00  0.00      A    O
ATOM   2259  N   VAL A 241      16.102  22.692  -7.956  1.00  0.00      A    N
ATOM   2260  HN  VAL A 241      15.490  21.907  -8.028  1.00  0.00      A    H
ATOM   2261  CA  VAL A 241      16.833  23.062  -9.177  1.00  0.00      A    C
ATOM   2262  HA  VAL A 241      17.743  23.592  -8.934  1.00  0.00      A    H
ATOM   2263  CB  VAL A 241      17.292  21.853 -10.048  1.00  0.00      A    C
ATOM   2264  HB  VAL A 241      16.510  21.218 -10.519  1.00  0.00      A    H
ATOM   2265  CG1 VAL A 241      18.270  22.355 -11.078  1.00  0.00      A    C
ATOM   2266 HG11 VAL A 241      18.977  21.572 -11.427  1.00  0.00      A    H
ATOM   2267 HG12 VAL A 241      17.700  22.884 -11.871  1.00  0.00      A    H
ATOM   2268 HG13 VAL A 241      18.851  23.176 -10.605  1.00  0.00      A    H
ATOM   2269  CG2 VAL A 241      18.225  20.871  -9.255  1.00  0.00      A    C
ATOM   2270 HG21 VAL A 241      19.048  21.459  -8.794  1.00  0.00      A    H
ATOM   2271 HG22 VAL A 241      17.649  20.424  -8.416  1.00  0.00      A    H
ATOM   2272 HG23 VAL A 241      18.603  20.082  -9.939  1.00  0.00      A    H
ATOM   2273  C   VAL A 241      16.099  24.104  -9.998  1.00  0.00      A    C
ATOM   2274  O   VAL A 241      14.975  23.890 -10.365  1.00  0.00      A    O
ATOM   2275  N   ASP A 242      16.751  25.209 -10.432  1.00  0.00      A    N
ATOM   2276  HN  ASP A 242      17.690  25.416 -10.168  1.00  0.00      A    H
ATOM   2277  CA  ASP A 242      16.163  26.246 -11.235  1.00  0.00      A    C
ATOM   2278  HA  ASP A 242      15.100  26.319 -11.062  1.00  0.00      A    H
ATOM   2279  CB  ASP A 242      16.704  27.696 -10.769  1.00  0.00      A    C
ATOM   2280  HB1 ASP A 242      16.145  28.462 -11.349  1.00  0.00      A    H
ATOM   2281  HB2 ASP A 242      16.518  27.901  -9.693  1.00  0.00      A    H
ATOM   2282  CG  ASP A 242      18.227  27.962 -11.060  1.00  0.00      A    C
ATOM   2283  OD1 ASP A 242      18.638  29.156 -10.869  1.00  0.00      A    O
ATOM   2284  OD2 ASP A 242      19.008  27.150 -11.543  1.00  0.00      A    O
ATOM   2285  C   ASP A 242      16.237  26.088 -12.758  1.00  0.00      A    C
ATOM   2286  O   ASP A 242      15.534  26.825 -13.482  1.00  0.00      A    O
ATOM   2287  N   ARG A 243      17.016  25.044 -13.192  1.00  0.00      A    N
ATOM   2288  HN  ARG A 243      17.602  24.661 -12.483  1.00  0.00      A    H
ATOM   2289  CA  ARG A 243      17.269  24.674 -14.556  1.00  0.00      A    C
ATOM   2290  HA  ARG A 243      17.363  25.642 -15.024  1.00  0.00      A    H
ATOM   2291  CB  ARG A 243      18.502  23.669 -14.484  1.00  0.00      A    C
ATOM   2292  HB1 ARG A 243      18.579  23.325 -15.538  1.00  0.00      A    H
ATOM   2293  HB2 ARG A 243      18.269  22.743 -13.917  1.00  0.00      A    H
ATOM   2294  CG  ARG A 243      19.822  24.360 -14.072  1.00  0.00      A    C
ATOM   2295  HG1 ARG A 243      19.811  24.535 -12.975  1.00  0.00      A    H
ATOM   2296  HG2 ARG A 243      20.627  23.598 -14.151  1.00  0.00      A    H
ATOM   2297  CD  ARG A 243      20.231  25.701 -14.904  1.00  0.00      A    C
ATOM   2298  HD1 ARG A 243      19.779  25.821 -15.911  1.00  0.00      A    H
ATOM   2299  HD2 ARG A 243      21.339  25.724 -14.834  1.00  0.00      A    H
ATOM   2300  NE  ARG A 243      19.701  26.912 -14.125  1.00  0.00      A    N
ATOM   2301  HE  ARG A 243      19.251  26.901 -13.232  1.00  0.00      A    H
ATOM   2302  CZ  ARG A 243      19.619  28.129 -14.681  1.00  0.00      A    C
ATOM   2303  NH1 ARG A 243      20.170  28.460 -15.810  1.00  0.00      A    N
ATOM   2304 HH11 ARG A 243      20.869  27.804 -16.096  1.00  0.00      A    H
ATOM   2305 HH12 ARG A 243      20.181  29.405 -16.135  1.00  0.00      A    H
ATOM   2306  NH2 ARG A 243      19.022  29.047 -13.928  1.00  0.00      A    N
ATOM   2307 HH21 ARG A 243      18.772  28.840 -12.982  1.00  0.00      A    H
ATOM   2308 HH22 ARG A 243      19.327  29.994 -14.030  1.00  0.00      A    H
ATOM   2309  C   ARG A 243      16.084  23.993 -15.276  1.00  0.00      A    C
ATOM   2310  O   ARG A 243      15.494  23.004 -14.798  1.00  0.00      A    O
ATOM   2311  N   GLN A 244      15.814  24.467 -16.516  1.00  0.00      A    N
ATOM   2312  HN  GLN A 244      16.381  25.232 -16.812  1.00  0.00      A    H
ATOM   2313  CA  GLN A 244      14.713  24.101 -17.342  1.00  0.00      A    C
ATOM   2314  HA  GLN A 244      13.944  23.751 -16.670  1.00  0.00      A    H
ATOM   2315  CB  GLN A 244      14.296  25.383 -18.119  1.00  0.00      A    C
ATOM   2316  HB1 GLN A 244      13.644  24.940 -18.903  1.00  0.00      A    H
ATOM   2317  HB2 GLN A 244      15.162  25.847 -18.638  1.00  0.00      A    H
ATOM   2318  CG  GLN A 244      13.569  26.598 -17.484  1.00  0.00      A    C
ATOM   2319  HG1 GLN A 244      14.358  27.150 -16.928  1.00  0.00      A    H
ATOM   2320  HG2 GLN A 244      13.258  27.439 -18.140  1.00  0.00      A    H
ATOM   2321  CD  GLN A 244      12.338  26.178 -16.579  1.00  0.00      A    C
ATOM   2322  OE1 GLN A 244      11.202  26.646 -16.721  1.00  0.00      A    O
ATOM   2323  NE2 GLN A 244      12.552  25.475 -15.527  1.00  0.00      A    N
ATOM   2324 HE21 GLN A 244      11.787  25.365 -14.892  1.00  0.00      A    H
ATOM   2325 HE22 GLN A 244      13.359  24.902 -15.386  1.00  0.00      A    H
ATOM   2326  C   GLN A 244      15.132  22.955 -18.228  1.00  0.00      A    C
ATOM   2327  O   GLN A 244      14.996  22.956 -19.430  1.00  0.00      A    O
ATOM   2328  N   GLY A 245      15.711  21.823 -17.628  1.00  0.00      A    N
ATOM   2329  HN  GLY A 245      15.798  21.691 -16.643  1.00  0.00      A    H
ATOM   2330  CA  GLY A 245      16.054  20.541 -18.339  1.00  0.00      A    C
ATOM   2331  HA1 GLY A 245      16.311  19.798 -17.599  1.00  0.00      A    H
ATOM   2332  HA2 GLY A 245      16.908  20.806 -18.945  1.00  0.00      A    H
ATOM   2333  C   GLY A 245      15.020  19.974 -19.231  1.00  0.00      A    C
ATOM   2334  O   GLY A 245      13.856  19.941 -19.002  1.00  0.00      A    O
ATOM   2335  N   GLY A 246      15.499  19.447 -20.389  1.00  0.00      A    N
ATOM   2336  HN  GLY A 246      16.476  19.551 -20.557  1.00  0.00      A    H
ATOM   2337  CA  GLY A 246      14.768  18.511 -21.243  1.00  0.00      A    C
ATOM   2338  HA1 GLY A 246      15.525  18.104 -21.896  1.00  0.00      A    H
ATOM   2339  HA2 GLY A 246      13.949  18.991 -21.759  1.00  0.00      A    H
ATOM   2340  C   GLY A 246      14.226  17.202 -20.625  1.00  0.00      A    C
ATOM   2341  O   GLY A 246      13.035  17.013 -20.738  1.00  0.00      A    O
ATOM   2342  N   THR A 247      15.022  16.496 -19.841  1.00  0.00      A    N
ATOM   2343  HN  THR A 247      15.976  16.736 -19.679  1.00  0.00      A    H
ATOM   2344  CA  THR A 247      14.638  15.317 -19.002  1.00  0.00      A    C
ATOM   2345  HA  THR A 247      14.176  14.562 -19.620  1.00  0.00      A    H
ATOM   2346  CB  THR A 247      15.814  14.709 -18.371  1.00  0.00      A    C
ATOM   2347  HB  THR A 247      15.753  14.044 -17.483  1.00  0.00      A    H
ATOM   2348  OG1 THR A 247      16.842  15.642 -18.114  1.00  0.00      A    O
ATOM   2349  HG1 THR A 247      17.514  15.192 -17.598  1.00  0.00      A    H
ATOM   2350  CG2 THR A 247      16.407  13.744 -19.435  1.00  0.00      A    C
ATOM   2351 HG21 THR A 247      16.619  14.362 -20.333  1.00  0.00      A    H
ATOM   2352 HG22 THR A 247      17.332  13.333 -18.978  1.00  0.00      A    H
ATOM   2353 HG23 THR A 247      15.605  13.044 -19.750  1.00  0.00      A    H
ATOM   2354  C   THR A 247      13.507  15.593 -17.959  1.00  0.00      A    C
ATOM   2355  O   THR A 247      12.613  14.812 -17.825  1.00  0.00      A    O
ATOM   2356  N   TRP A 248      13.663  16.741 -17.208  1.00  0.00      A    N
ATOM   2357  HN  TRP A 248      14.514  17.259 -17.236  1.00  0.00      A    H
ATOM   2358  CA  TRP A 248      12.650  17.305 -16.338  1.00  0.00      A    C
ATOM   2359  HA  TRP A 248      12.487  16.500 -15.637  1.00  0.00      A    H
ATOM   2360  CB  TRP A 248      13.249  18.470 -15.502  1.00  0.00      A    C
ATOM   2361  HB1 TRP A 248      13.991  18.081 -14.773  1.00  0.00      A    H
ATOM   2362  HB2 TRP A 248      13.892  19.123 -16.130  1.00  0.00      A    H
ATOM   2363  CG  TRP A 248      12.265  19.459 -14.834  1.00  0.00      A    C
ATOM   2364  CD1 TRP A 248      11.792  19.189 -13.555  1.00  0.00      A    C
ATOM   2365  HD1 TRP A 248      12.400  18.631 -12.858  1.00  0.00      A    H
ATOM   2366  NE1 TRP A 248      10.968  20.228 -13.257  1.00  0.00      A    N
ATOM   2367  HE1 TRP A 248      10.919  20.624 -12.366  1.00  0.00      A    H
ATOM   2368  CE2 TRP A 248      10.774  21.074 -14.282  1.00  0.00      A    C
ATOM   2369  CD2 TRP A 248      11.604  20.667 -15.319  1.00  0.00      A    C
ATOM   2370  CE3 TRP A 248      11.761  21.405 -16.496  1.00  0.00      A    C
ATOM   2371  HE3 TRP A 248      12.420  21.079 -17.288  1.00  0.00      A    H
ATOM   2372  CZ3 TRP A 248      10.984  22.510 -16.571  1.00  0.00      A    C
ATOM   2373  HZ3 TRP A 248      11.102  23.139 -17.441  1.00  0.00      A    H
ATOM   2374  CZ2 TRP A 248      10.073  22.356 -14.348  1.00  0.00      A    C
ATOM   2375  HZ2 TRP A 248       9.485  22.626 -13.484  1.00  0.00      A    H
ATOM   2376  CH2 TRP A 248      10.213  23.049 -15.531  1.00  0.00      A    C
ATOM   2377  HH2 TRP A 248       9.739  24.011 -15.662  1.00  0.00      A    H
ATOM   2378  C   TRP A 248      11.396  17.711 -16.965  1.00  0.00      A    C
ATOM   2379  O   TRP A 248      10.358  17.507 -16.418  1.00  0.00      A    O
ATOM   2380  N   ARG A 249      11.488  18.382 -18.204  1.00  0.00      A    N
ATOM   2381  HN  ARG A 249      12.349  18.711 -18.585  1.00  0.00      A    H
ATOM   2382  CA  ARG A 249      10.294  18.556 -19.017  1.00  0.00      A    C
ATOM   2383  HA  ARG A 249       9.614  19.185 -18.461  1.00  0.00      A    H
ATOM   2384  CB  ARG A 249      10.549  19.470 -20.203  1.00  0.00      A    C
ATOM   2385  HB1 ARG A 249      11.379  19.131 -20.859  1.00  0.00      A    H
ATOM   2386  HB2 ARG A 249       9.680  19.447 -20.895  1.00  0.00      A    H
ATOM   2387  CG  ARG A 249      10.713  20.924 -19.991  1.00  0.00      A    C
ATOM   2388  HG1 ARG A 249       9.886  21.296 -19.349  1.00  0.00      A    H
ATOM   2389  HG2 ARG A 249      11.674  21.003 -19.440  1.00  0.00      A    H
ATOM   2390  CD  ARG A 249      10.866  21.741 -21.245  1.00  0.00      A    C
ATOM   2391  HD1 ARG A 249      11.803  21.409 -21.742  1.00  0.00      A    H
ATOM   2392  HD2 ARG A 249       9.957  21.656 -21.879  1.00  0.00      A    H
ATOM   2393  NE  ARG A 249      10.988  23.157 -20.819  1.00  0.00      A    N
ATOM   2394  HE  ARG A 249      10.088  23.572 -20.689  1.00  0.00      A    H
ATOM   2395  CZ  ARG A 249      12.018  23.846 -21.185  1.00  0.00      A    C
ATOM   2396  NH1 ARG A 249      13.198  23.311 -21.395  1.00  0.00      A    N
ATOM   2397 HH11 ARG A 249      13.940  23.953 -21.203  1.00  0.00      A    H
ATOM   2398 HH12 ARG A 249      13.331  22.481 -20.854  1.00  0.00      A    H
ATOM   2399  NH2 ARG A 249      11.957  25.138 -21.160  1.00  0.00      A    N
ATOM   2400 HH21 ARG A 249      12.649  25.729 -21.575  1.00  0.00      A    H
ATOM   2401 HH22 ARG A 249      11.027  25.475 -21.017  1.00  0.00      A    H
ATOM   2402  C   ARG A 249       9.533  17.257 -19.423  1.00  0.00      A    C
ATOM   2403  O   ARG A 249       8.369  17.172 -19.537  1.00  0.00      A    O
ATOM   2404  N   LEU A 250      10.253  16.164 -19.687  1.00  0.00      A    N
ATOM   2405  HN  LEU A 250      11.234  16.328 -19.764  1.00  0.00      A    H
ATOM   2406  CA  LEU A 250       9.683  14.823 -20.004  1.00  0.00      A    C
ATOM   2407  HA  LEU A 250       8.952  15.077 -20.757  1.00  0.00      A    H
ATOM   2408  CB  LEU A 250      10.713  13.676 -20.466  1.00  0.00      A    C
ATOM   2409  HB1 LEU A 250      11.298  13.600 -19.524  1.00  0.00      A    H
ATOM   2410  HB2 LEU A 250      10.027  12.802 -20.501  1.00  0.00      A    H
ATOM   2411  CG  LEU A 250      11.634  13.937 -21.650  1.00  0.00      A    C
ATOM   2412  HG  LEU A 250      12.090  14.938 -21.497  1.00  0.00      A    H
ATOM   2413  CD1 LEU A 250      12.806  12.912 -21.610  1.00  0.00      A    C
ATOM   2414 HD11 LEU A 250      13.548  13.147 -22.402  1.00  0.00      A    H
ATOM   2415 HD12 LEU A 250      13.314  12.853 -20.624  1.00  0.00      A    H
ATOM   2416 HD13 LEU A 250      12.477  11.885 -21.879  1.00  0.00      A    H
ATOM   2417  CD2 LEU A 250      10.860  13.887 -23.002  1.00  0.00      A    C
ATOM   2418 HD21 LEU A 250      11.518  13.922 -23.897  1.00  0.00      A    H
ATOM   2419 HD22 LEU A 250      10.172  13.014 -22.980  1.00  0.00      A    H
ATOM   2420 HD23 LEU A 250      10.187  14.771 -23.007  1.00  0.00      A    H
ATOM   2421  C   LEU A 250       8.838  14.237 -18.812  1.00  0.00      A    C
ATOM   2422  O   LEU A 250       7.745  13.644 -18.922  1.00  0.00      A    O
ATOM   2423  N   LEU A 251       9.465  14.396 -17.617  1.00  0.00      A    N
ATOM   2424  HN  LEU A 251      10.373  14.805 -17.665  1.00  0.00      A    H
ATOM   2425  CA  LEU A 251       8.772  14.151 -16.322  1.00  0.00      A    C
ATOM   2426  HA  LEU A 251       8.396  13.150 -16.474  1.00  0.00      A    H
ATOM   2427  CB  LEU A 251       9.710  14.214 -15.125  1.00  0.00      A    C
ATOM   2428  HB1 LEU A 251      10.400  13.432 -15.506  1.00  0.00      A    H
ATOM   2429  HB2 LEU A 251      10.216  15.198 -15.224  1.00  0.00      A    H
ATOM   2430  CG  LEU A 251       9.147  14.036 -13.620  1.00  0.00      A    C
ATOM   2431  HG  LEU A 251       8.038  14.061 -13.557  1.00  0.00      A    H
ATOM   2432  CD1 LEU A 251       9.375  12.591 -13.222  1.00  0.00      A    C
ATOM   2433 HD11 LEU A 251      10.430  12.244 -13.256  1.00  0.00      A    H
ATOM   2434 HD12 LEU A 251       9.099  12.403 -12.163  1.00  0.00      A    H
ATOM   2435 HD13 LEU A 251       8.708  11.964 -13.851  1.00  0.00      A    H
ATOM   2436  CD2 LEU A 251       9.780  15.067 -12.663  1.00  0.00      A    C
ATOM   2437 HD21 LEU A 251       9.337  15.029 -11.644  1.00  0.00      A    H
ATOM   2438 HD22 LEU A 251      10.861  14.853 -12.522  1.00  0.00      A    H
ATOM   2439 HD23 LEU A 251       9.569  16.068 -13.096  1.00  0.00      A    H
ATOM   2440  C   LEU A 251       7.595  15.145 -16.136  1.00  0.00      A    C
ATOM   2441  O   LEU A 251       6.478  14.750 -15.758  1.00  0.00      A    O
ATOM   2442  N   GLY A 252       7.883  16.464 -16.389  1.00  0.00      A    N
ATOM   2443  HN  GLY A 252       8.836  16.751 -16.452  1.00  0.00      A    H
ATOM   2444  CA  GLY A 252       6.920  17.553 -16.138  1.00  0.00      A    C
ATOM   2445  HA1 GLY A 252       7.496  18.464 -16.202  1.00  0.00      A    H
ATOM   2446  HA2 GLY A 252       6.601  17.390 -15.119  1.00  0.00      A    H
ATOM   2447  C   GLY A 252       5.682  17.421 -16.964  1.00  0.00      A    C
ATOM   2448  O   GLY A 252       4.593  17.682 -16.578  1.00  0.00      A    O
ATOM   2449  N   SER A 253       5.805  16.949 -18.183  1.00  0.00      A    N
ATOM   2450  HN  SER A 253       6.690  16.626 -18.509  1.00  0.00      A    H
ATOM   2451  CA  SER A 253       4.710  16.686 -19.121  1.00  0.00      A    C
ATOM   2452  HA  SER A 253       4.130  17.595 -19.184  1.00  0.00      A    H
ATOM   2453  CB  SER A 253       5.453  16.145 -20.405  1.00  0.00      A    C
ATOM   2454  HB1 SER A 253       6.104  16.922 -20.860  1.00  0.00      A    H
ATOM   2455  HB2 SER A 253       6.124  15.281 -20.214  1.00  0.00      A    H
ATOM   2456  OG  SER A 253       4.458  15.742 -21.330  1.00  0.00      A    O
ATOM   2457  HG1 SER A 253       4.241  14.810 -21.406  1.00  0.00      A    H
ATOM   2458  C   SER A 253       3.819  15.519 -18.558  1.00  0.00      A    C
ATOM   2459  O   SER A 253       2.622  15.588 -18.644  1.00  0.00      A    O
ATOM   2460  N   VAL A 254       4.352  14.435 -17.930  1.00  0.00      A    N
ATOM   2461  HN  VAL A 254       5.307  14.387 -17.649  1.00  0.00      A    H
ATOM   2462  CA  VAL A 254       3.520  13.400 -17.395  1.00  0.00      A    C
ATOM   2463  HA  VAL A 254       2.882  13.094 -18.211  1.00  0.00      A    H
ATOM   2464  CB  VAL A 254       4.377  12.220 -16.949  1.00  0.00      A    C
ATOM   2465  HB  VAL A 254       5.326  12.515 -16.452  1.00  0.00      A    H
ATOM   2466  CG1 VAL A 254       3.707  11.172 -16.072  1.00  0.00      A    C
ATOM   2467 HG11 VAL A 254       2.682  10.840 -16.343  1.00  0.00      A    H
ATOM   2468 HG12 VAL A 254       4.325  10.250 -16.019  1.00  0.00      A    H
ATOM   2469 HG13 VAL A 254       3.624  11.443 -14.998  1.00  0.00      A    H
ATOM   2470  CG2 VAL A 254       4.936  11.552 -18.265  1.00  0.00      A    C
ATOM   2471 HG21 VAL A 254       5.789  10.906 -17.967  1.00  0.00      A    H
ATOM   2472 HG22 VAL A 254       4.141  10.994 -18.804  1.00  0.00      A    H
ATOM   2473 HG23 VAL A 254       5.291  12.366 -18.932  1.00  0.00      A    H
ATOM   2474  C   VAL A 254       2.703  13.814 -16.256  1.00  0.00      A    C
ATOM   2475  O   VAL A 254       1.543  13.424 -16.163  1.00  0.00      A    O
ATOM   2476  N   VAL A 255       3.328  14.568 -15.325  1.00  0.00      A    N
ATOM   2477  HN  VAL A 255       4.248  14.905 -15.506  1.00  0.00      A    H
ATOM   2478  CA  VAL A 255       2.575  15.138 -14.231  1.00  0.00      A    C
ATOM   2479  HA  VAL A 255       2.029  14.356 -13.724  1.00  0.00      A    H
ATOM   2480  CB  VAL A 255       3.583  15.795 -13.281  1.00  0.00      A    C
ATOM   2481  HB  VAL A 255       4.303  16.450 -13.818  1.00  0.00      A    H
ATOM   2482  CG1 VAL A 255       2.812  16.622 -12.260  1.00  0.00      A    C
ATOM   2483 HG11 VAL A 255       3.472  16.971 -11.437  1.00  0.00      A    H
ATOM   2484 HG12 VAL A 255       2.305  17.501 -12.712  1.00  0.00      A    H
ATOM   2485 HG13 VAL A 255       2.055  15.895 -11.898  1.00  0.00      A    H
ATOM   2486  CG2 VAL A 255       4.377  14.604 -12.749  1.00  0.00      A    C
ATOM   2487 HG21 VAL A 255       3.739  13.914 -12.156  1.00  0.00      A    H
ATOM   2488 HG22 VAL A 255       4.827  13.988 -13.557  1.00  0.00      A    H
ATOM   2489 HG23 VAL A 255       5.099  15.069 -12.045  1.00  0.00      A    H
ATOM   2490  C   VAL A 255       1.594  16.112 -14.680  1.00  0.00      A    C
ATOM   2491  O   VAL A 255       0.417  16.023 -14.319  1.00  0.00      A    O
ATOM   2492  N   PHE A 256       1.932  17.031 -15.637  1.00  0.00      A    N
ATOM   2493  HN  PHE A 256       2.907  17.189 -15.778  1.00  0.00      A    H
ATOM   2494  CA  PHE A 256       1.078  18.079 -16.202  1.00  0.00      A    C
ATOM   2495  HA  PHE A 256       0.744  18.732 -15.409  1.00  0.00      A    H
ATOM   2496  CB  PHE A 256       1.849  18.936 -17.151  1.00  0.00      A    C
ATOM   2497  HB1 PHE A 256       2.755  19.212 -16.571  1.00  0.00      A    H
ATOM   2498  HB2 PHE A 256       2.225  18.344 -18.012  1.00  0.00      A    H
ATOM   2499  CG  PHE A 256       1.140  20.146 -17.673  1.00  0.00      A    C
ATOM   2500  CD1 PHE A 256       1.017  20.358 -19.070  1.00  0.00      A    C
ATOM   2501  HD1 PHE A 256       1.533  19.697 -19.750  1.00  0.00      A    H
ATOM   2502  CE1 PHE A 256       0.346  21.549 -19.446  1.00  0.00      A    C
ATOM   2503  HE1 PHE A 256       0.293  21.844 -20.483  1.00  0.00      A    H
ATOM   2504  CZ  PHE A 256      -0.242  22.450 -18.466  1.00  0.00      A    C
ATOM   2505  HZ  PHE A 256      -0.766  23.354 -18.740  1.00  0.00      A    H
ATOM   2506  CD2 PHE A 256       0.683  21.062 -16.719  1.00  0.00      A    C
ATOM   2507  HD2 PHE A 256       0.720  20.895 -15.652  1.00  0.00      A    H
ATOM   2508  CE2 PHE A 256      -0.029  22.204 -17.148  1.00  0.00      A    C
ATOM   2509  HE2 PHE A 256      -0.210  22.971 -16.410  1.00  0.00      A    H
ATOM   2510  C   PHE A 256      -0.104  17.535 -16.968  1.00  0.00      A    C
ATOM   2511  O   PHE A 256      -1.300  17.959 -16.899  1.00  0.00      A    O
ATOM   2512  N   ILE A 257       0.078  16.457 -17.764  1.00  0.00      A    N
ATOM   2513  HN  ILE A 257       1.000  16.115 -17.926  1.00  0.00      A    H
ATOM   2514  CA  ILE A 257      -1.012  16.078 -18.675  1.00  0.00      A    C
ATOM   2515  HA  ILE A 257      -1.612  16.920 -18.987  1.00  0.00      A    H
ATOM   2516  CB  ILE A 257      -0.362  15.518 -19.985  1.00  0.00      A    C
ATOM   2517  HB  ILE A 257       0.542  16.100 -20.266  1.00  0.00      A    H
ATOM   2518  CG2 ILE A 257       0.175  14.060 -19.862  1.00  0.00      A    C
ATOM   2519 HG21 ILE A 257      -0.625  13.290 -19.901  1.00  0.00      A    H
ATOM   2520 HG22 ILE A 257       0.649  13.766 -20.823  1.00  0.00      A    H
ATOM   2521 HG23 ILE A 257       0.892  13.940 -19.022  1.00  0.00      A    H
ATOM   2522  CG1 ILE A 257      -1.355  15.444 -21.124  1.00  0.00      A    C
ATOM   2523 HG11 ILE A 257      -0.891  14.980 -22.020  1.00  0.00      A    H
ATOM   2524 HG12 ILE A 257      -2.149  14.699 -20.904  1.00  0.00      A    H
ATOM   2525  CD  ILE A 257      -1.911  16.766 -21.563  1.00  0.00      A    C
ATOM   2526  HD1 ILE A 257      -2.092  16.701 -22.657  1.00  0.00      A    H
ATOM   2527  HD2 ILE A 257      -2.898  17.012 -21.116  1.00  0.00      A    H
ATOM   2528  HD3 ILE A 257      -1.258  17.637 -21.342  1.00  0.00      A    H
ATOM   2529  C   ILE A 257      -1.983  15.158 -18.106  1.00  0.00      A    C
ATOM   2530  O   ILE A 257      -3.086  14.894 -18.504  1.00  0.00      A    O
ATOM   2531  N   HIS A 258      -1.600  14.579 -16.883  1.00  0.00      A    N
ATOM   2532  HN  HIS A 258      -0.776  14.993 -16.502  1.00  0.00      A    H
ATOM   2533  CA  HIS A 258      -2.443  13.719 -16.150  1.00  0.00      A    C
ATOM   2534  HA  HIS A 258      -3.383  13.513 -16.639  1.00  0.00      A    H
ATOM   2535  CB  HIS A 258      -1.776  12.413 -15.833  1.00  0.00      A    C
ATOM   2536  HB1 HIS A 258      -0.815  12.651 -15.328  1.00  0.00      A    H
ATOM   2537  HB2 HIS A 258      -2.369  11.742 -15.175  1.00  0.00      A    H
ATOM   2538  ND1 HIS A 258      -2.618  11.294 -18.193  1.00  0.00      A    N
ATOM   2539  HD1 HIS A 258      -3.567  11.577 -18.055  1.00  0.00      A    H
ATOM   2540  CG  HIS A 258      -1.652  11.724 -17.225  1.00  0.00      A    C
ATOM   2541  CE1 HIS A 258      -1.945  10.813 -19.217  1.00  0.00      A    C
ATOM   2542  HE1 HIS A 258      -2.432  10.433 -20.115  1.00  0.00      A    H
ATOM   2543  NE2 HIS A 258      -0.676  10.623 -18.994  1.00  0.00      A    N
ATOM   2544  CD2 HIS A 258      -0.453  11.251 -17.787  1.00  0.00      A    C
ATOM   2545  HD2 HIS A 258       0.544  11.291 -17.364  1.00  0.00      A    H
ATOM   2546  C   HIS A 258      -2.822  14.379 -14.885  1.00  0.00      A    C
ATOM   2547  O   HIS A 258      -3.533  13.761 -14.134  1.00  0.00      A    O
ATOM   2548  N   ARG A 259      -2.602  15.663 -14.709  1.00  0.00      A    N
ATOM   2549  HN  ARG A 259      -1.980  16.160 -15.309  1.00  0.00      A    H
ATOM   2550  CA  ARG A 259      -2.967  16.336 -13.460  1.00  0.00      A    C
ATOM   2551  HA  ARG A 259      -2.304  16.009 -12.672  1.00  0.00      A    H
ATOM   2552  CB  ARG A 259      -2.613  17.869 -13.437  1.00  0.00      A    C
ATOM   2553  HB1 ARG A 259      -2.847  18.427 -12.505  1.00  0.00      A    H
ATOM   2554  HB2 ARG A 259      -1.539  17.805 -13.714  1.00  0.00      A    H
ATOM   2555  CG  ARG A 259      -3.247  18.651 -14.602  1.00  0.00      A    C
ATOM   2556  HG1 ARG A 259      -3.297  18.095 -15.562  1.00  0.00      A    H
ATOM   2557  HG2 ARG A 259      -4.276  18.914 -14.277  1.00  0.00      A    H
ATOM   2558  CD  ARG A 259      -2.642  20.026 -14.988  1.00  0.00      A    C
ATOM   2559  HD1 ARG A 259      -2.409  20.638 -14.091  1.00  0.00      A    H
ATOM   2560  HD2 ARG A 259      -1.624  19.993 -15.431  1.00  0.00      A    H
ATOM   2561  NE  ARG A 259      -3.681  20.748 -15.804  1.00  0.00      A    N
ATOM   2562  HE  ARG A 259      -4.473  21.121 -15.321  1.00  0.00      A    H
ATOM   2563  CZ  ARG A 259      -3.715  20.788 -17.139  1.00  0.00      A    C
ATOM   2564  NH1 ARG A 259      -2.944  20.049 -17.853  1.00  0.00      A    N
ATOM   2565 HH11 ARG A 259      -3.203  20.105 -18.817  1.00  0.00      A    H
ATOM   2566 HH12 ARG A 259      -2.341  19.452 -17.323  1.00  0.00      A    H
ATOM   2567  NH2 ARG A 259      -4.797  21.402 -17.637  1.00  0.00      A    N
ATOM   2568 HH21 ARG A 259      -4.820  21.491 -18.633  1.00  0.00      A    H
ATOM   2569 HH22 ARG A 259      -5.540  21.561 -16.987  1.00  0.00      A    H
ATOM   2570  C   ARG A 259      -4.381  16.222 -13.051  1.00  0.00      A    C
ATOM   2571  O   ARG A 259      -4.657  15.856 -11.881  1.00  0.00      A    O
ATOM   2572  N   GLN A 260      -5.317  16.400 -13.935  1.00  0.00      A    N
ATOM   2573  HN  GLN A 260      -5.212  16.357 -14.926  1.00  0.00      A    H
ATOM   2574  CA  GLN A 260      -6.722  16.478 -13.650  1.00  0.00      A    C
ATOM   2575  HA  GLN A 260      -6.936  17.124 -12.811  1.00  0.00      A    H
ATOM   2576  CB  GLN A 260      -7.495  17.032 -14.924  1.00  0.00      A    C
ATOM   2577  HB1 GLN A 260      -7.474  16.412 -15.845  1.00  0.00      A    H
ATOM   2578  HB2 GLN A 260      -8.525  17.293 -14.600  1.00  0.00      A    H
ATOM   2579  CG  GLN A 260      -7.071  18.475 -15.372  1.00  0.00      A    C
ATOM   2580  HG1 GLN A 260      -5.986  18.454 -15.609  1.00  0.00      A    H
ATOM   2581  HG2 GLN A 260      -7.591  18.765 -16.310  1.00  0.00      A    H
ATOM   2582  CD  GLN A 260      -7.306  19.469 -14.325  1.00  0.00      A    C
ATOM   2583  OE1 GLN A 260      -6.460  19.748 -13.453  1.00  0.00      A    O
ATOM   2584  NE2 GLN A 260      -8.492  20.227 -14.488  1.00  0.00      A    N
ATOM   2585 HE21 GLN A 260      -8.546  21.071 -13.954  1.00  0.00      A    H
ATOM   2586 HE22 GLN A 260      -9.070  19.901 -15.235  1.00  0.00      A    H
ATOM   2587  C   GLN A 260      -7.386  15.161 -13.372  1.00  0.00      A    C
ATOM   2588  O   GLN A 260      -8.198  15.074 -12.416  1.00  0.00      A    O
ATOM   2589  N   GLU A 261      -7.170  14.117 -14.097  1.00  0.00      A    N
ATOM   2590  HN  GLU A 261      -6.692  14.113 -14.972  1.00  0.00      A    H
ATOM   2591  CA  GLU A 261      -7.543  12.787 -13.652  1.00  0.00      A    C
ATOM   2592  HA  GLU A 261      -8.566  12.865 -13.315  1.00  0.00      A    H
ATOM   2593  CB  GLU A 261      -7.558  11.778 -14.820  1.00  0.00      A    C
ATOM   2594  HB1 GLU A 261      -7.902  10.772 -14.498  1.00  0.00      A    H
ATOM   2595  HB2 GLU A 261      -8.298  12.074 -15.594  1.00  0.00      A    H
ATOM   2596  CG  GLU A 261      -6.248  11.688 -15.522  1.00  0.00      A    C
ATOM   2597  HG1 GLU A 261      -5.395  12.118 -14.955  1.00  0.00      A    H
ATOM   2598  HG2 GLU A 261      -5.959  10.627 -15.681  1.00  0.00      A    H
ATOM   2599  CD  GLU A 261      -6.022  12.509 -16.927  1.00  0.00      A    C
ATOM   2600  OE1 GLU A 261      -6.326  13.704 -16.873  1.00  0.00      A    O
ATOM   2601  OE2 GLU A 261      -5.596  11.977 -17.983  1.00  0.00      A    O
ATOM   2602  C   GLU A 261      -6.787  12.344 -12.382  1.00  0.00      A    C
ATOM   2603  O   GLU A 261      -7.343  11.725 -11.522  1.00  0.00      A    O
ATOM   2604  N   LEU A 262      -5.520  12.785 -12.123  1.00  0.00      A    N
ATOM   2605  HN  LEU A 262      -5.128  13.276 -12.897  1.00  0.00      A    H
ATOM   2606  CA  LEU A 262      -4.939  12.629 -10.855  1.00  0.00      A    C
ATOM   2607  HA  LEU A 262      -5.036  11.590 -10.579  1.00  0.00      A    H
ATOM   2608  CB  LEU A 262      -3.327  12.726 -10.929  1.00  0.00      A    C
ATOM   2609  HB1 LEU A 262      -3.157  11.800 -11.520  1.00  0.00      A    H
ATOM   2610  HB2 LEU A 262      -2.928  13.421 -11.699  1.00  0.00      A    H
ATOM   2611  CG  LEU A 262      -2.631  12.447  -9.620  1.00  0.00      A    C
ATOM   2612  HG  LEU A 262      -3.144  11.618  -9.087  1.00  0.00      A    H
ATOM   2613  CD1 LEU A 262      -1.203  11.961  -9.909  1.00  0.00      A    C
ATOM   2614 HD11 LEU A 262      -0.650  12.828 -10.329  1.00  0.00      A    H
ATOM   2615 HD12 LEU A 262      -0.665  11.659  -8.985  1.00  0.00      A    H
ATOM   2616 HD13 LEU A 262      -0.975  11.130 -10.610  1.00  0.00      A    H
ATOM   2617  CD2 LEU A 262      -2.434  13.597  -8.642  1.00  0.00      A    C
ATOM   2618 HD21 LEU A 262      -1.943  14.461  -9.139  1.00  0.00      A    H
ATOM   2619 HD22 LEU A 262      -3.412  13.803  -8.156  1.00  0.00      A    H
ATOM   2620 HD23 LEU A 262      -1.848  13.309  -7.743  1.00  0.00      A    H
ATOM   2621  C   LEU A 262      -5.513  13.338  -9.675  1.00  0.00      A    C
ATOM   2622  O   LEU A 262      -5.765  12.637  -8.681  1.00  0.00      A    O
ATOM   2623  N   ILE A 263      -5.881  14.608  -9.658  1.00  0.00      A    N
ATOM   2624  HN  ILE A 263      -5.637  15.098 -10.491  1.00  0.00      A    H
ATOM   2625  CA  ILE A 263      -6.648  15.436  -8.665  1.00  0.00      A    C
ATOM   2626  HA  ILE A 263      -5.960  15.426  -7.832  1.00  0.00      A    H
ATOM   2627  CB  ILE A 263      -6.717  16.842  -9.180  1.00  0.00      A    C
ATOM   2628  HB  ILE A 263      -7.065  16.863 -10.235  1.00  0.00      A    H
ATOM   2629  CG2 ILE A 263      -7.668  17.679  -8.354  1.00  0.00      A    C
ATOM   2630 HG21 ILE A 263      -7.896  18.727  -8.644  1.00  0.00      A    H
ATOM   2631 HG22 ILE A 263      -8.656  17.171  -8.390  1.00  0.00      A    H
ATOM   2632 HG23 ILE A 263      -7.292  17.666  -7.308  1.00  0.00      A    H
ATOM   2633  CG1 ILE A 263      -5.210  17.410  -9.091  1.00  0.00      A    C
ATOM   2634 HG11 ILE A 263      -5.119  17.942  -8.120  1.00  0.00      A    H
ATOM   2635 HG12 ILE A 263      -4.525  16.536  -9.048  1.00  0.00      A    H
ATOM   2636  CD  ILE A 263      -4.922  18.479 -10.105  1.00  0.00      A    C
ATOM   2637  HD1 ILE A 263      -5.079  18.100 -11.138  1.00  0.00      A    H
ATOM   2638  HD2 ILE A 263      -5.589  19.367 -10.067  1.00  0.00      A    H
ATOM   2639  HD3 ILE A 263      -3.839  18.720 -10.049  1.00  0.00      A    H
ATOM   2640  C   ILE A 263      -8.061  14.791  -8.426  1.00  0.00      A    C
ATOM   2641  O   ILE A 263      -8.577  14.755  -7.291  1.00  0.00      A    O
ATOM   2642  N   THR A 264      -8.679  14.320  -9.557  1.00  0.00      A    N
ATOM   2643  HN  THR A 264      -8.217  14.319 -10.441  1.00  0.00      A    H
ATOM   2644  CA  THR A 264     -10.010  13.686  -9.520  1.00  0.00      A    C
ATOM   2645  HA  THR A 264     -10.708  14.295  -8.964  1.00  0.00      A    H
ATOM   2646  CB  THR A 264     -10.519  13.296 -10.926  1.00  0.00      A    C
ATOM   2647  HB  THR A 264      -9.718  12.773 -11.490  1.00  0.00      A    H
ATOM   2648  OG1 THR A 264     -10.781  14.463 -11.693  1.00  0.00      A    O
ATOM   2649  HG1 THR A 264     -10.007  15.030 -11.668  1.00  0.00      A    H
ATOM   2650  CG2 THR A 264     -11.805  12.462 -10.849  1.00  0.00      A    C
ATOM   2651 HG21 THR A 264     -11.480  11.433 -10.583  1.00  0.00      A    H
ATOM   2652 HG22 THR A 264     -12.548  12.939 -10.176  1.00  0.00      A    H
ATOM   2653 HG23 THR A 264     -12.307  12.377 -11.837  1.00  0.00      A    H
ATOM   2654  C   THR A 264     -10.010  12.449  -8.659  1.00  0.00      A    C
ATOM   2655  O   THR A 264     -10.928  12.151  -7.907  1.00  0.00      A    O
ATOM   2656  N   THR A 265      -8.985  11.603  -8.874  1.00  0.00      A    N
ATOM   2657  HN  THR A 265      -8.374  11.828  -9.628  1.00  0.00      A    H
ATOM   2658  CA  THR A 265      -8.707  10.368  -8.145  1.00  0.00      A    C
ATOM   2659  HA  THR A 265      -9.623   9.797  -8.175  1.00  0.00      A    H
ATOM   2660  CB  THR A 265      -7.497   9.611  -8.681  1.00  0.00      A    C
ATOM   2661  HB  THR A 265      -6.559  10.106  -8.349  1.00  0.00      A    H
ATOM   2662  OG1 THR A 265      -7.551   9.338 -10.108  1.00  0.00      A    O
ATOM   2663  HG1 THR A 265      -7.417  10.179 -10.551  1.00  0.00      A    H
ATOM   2664  CG2 THR A 265      -7.452   8.188  -8.002  1.00  0.00      A    C
ATOM   2665 HG21 THR A 265      -6.639   7.622  -8.505  1.00  0.00      A    H
ATOM   2666 HG22 THR A 265      -7.249   8.259  -6.912  1.00  0.00      A    H
ATOM   2667 HG23 THR A 265      -8.471   7.805  -8.219  1.00  0.00      A    H
ATOM   2668  C   THR A 265      -8.474  10.676  -6.709  1.00  0.00      A    C
ATOM   2669  O   THR A 265      -9.057  10.001  -5.896  1.00  0.00      A    O
ATOM   2670  N   LEU A 266      -7.669  11.737  -6.289  1.00  0.00      A    N
ATOM   2671  HN  LEU A 266      -7.279  12.395  -6.928  1.00  0.00      A    H
ATOM   2672  CA  LEU A 266      -7.488  12.113  -4.911  1.00  0.00      A    C
ATOM   2673  HA  LEU A 266      -7.281  11.121  -4.536  1.00  0.00      A    H
ATOM   2674  CB  LEU A 266      -6.217  13.053  -4.866  1.00  0.00      A    C
ATOM   2675  HB1 LEU A 266      -6.430  13.865  -5.594  1.00  0.00      A    H
ATOM   2676  HB2 LEU A 266      -6.221  13.485  -3.843  1.00  0.00      A    H
ATOM   2677  CG  LEU A 266      -4.912  12.232  -4.968  1.00  0.00      A    C
ATOM   2678  HG  LEU A 266      -5.118  11.704  -5.924  1.00  0.00      A    H
ATOM   2679  CD1 LEU A 266      -3.767  13.143  -4.961  1.00  0.00      A    C
ATOM   2680 HD11 LEU A 266      -3.920  13.894  -5.765  1.00  0.00      A    H
ATOM   2681 HD12 LEU A 266      -3.758  13.722  -4.013  1.00  0.00      A    H
ATOM   2682 HD13 LEU A 266      -2.835  12.547  -5.063  1.00  0.00      A    H
ATOM   2683  CD2 LEU A 266      -4.776  11.335  -3.691  1.00  0.00      A    C
ATOM   2684 HD21 LEU A 266      -5.410  10.465  -3.969  1.00  0.00      A    H
ATOM   2685 HD22 LEU A 266      -3.731  10.967  -3.601  1.00  0.00      A    H
ATOM   2686 HD23 LEU A 266      -5.150  11.730  -2.722  1.00  0.00      A    H
ATOM   2687  C   LEU A 266      -8.706  12.697  -4.224  1.00  0.00      A    C
ATOM   2688  O   LEU A 266      -8.886  12.659  -3.012  1.00  0.00      A    O
ATOM   2689  N   TYR A 267      -9.595  13.392  -4.971  1.00  0.00      A    N
ATOM   2690  HN  TYR A 267      -9.514  13.542  -5.953  1.00  0.00      A    H
ATOM   2691  CA  TYR A 267     -10.790  14.031  -4.433  1.00  0.00      A    C
ATOM   2692  HA  TYR A 267     -10.493  14.566  -3.544  1.00  0.00      A    H
ATOM   2693  CB  TYR A 267     -11.272  15.219  -5.332  1.00  0.00      A    C
ATOM   2694  HB1 TYR A 267     -10.482  15.972  -5.539  1.00  0.00      A    H
ATOM   2695  HB2 TYR A 267     -11.568  14.851  -6.338  1.00  0.00      A    H
ATOM   2696  CG  TYR A 267     -12.430  15.978  -4.682  1.00  0.00      A    C
ATOM   2697  CD1 TYR A 267     -13.849  15.703  -4.914  1.00  0.00      A    C
ATOM   2698  HD1 TYR A 267     -14.072  14.970  -5.675  1.00  0.00      A    H
ATOM   2699  CE1 TYR A 267     -14.858  16.328  -4.228  1.00  0.00      A    C
ATOM   2700  HE1 TYR A 267     -15.890  16.096  -4.445  1.00  0.00      A    H
ATOM   2701  CZ  TYR A 267     -14.512  17.286  -3.240  1.00  0.00      A    C
ATOM   2702  OH  TYR A 267     -15.451  17.983  -2.486  1.00  0.00      A    O
ATOM   2703  HH  TYR A 267     -16.314  17.723  -2.817  1.00  0.00      A    H
ATOM   2704  CD2 TYR A 267     -12.110  16.921  -3.705  1.00  0.00      A    C
ATOM   2705  HD2 TYR A 267     -11.072  17.116  -3.480  1.00  0.00      A    H
ATOM   2706  CE2 TYR A 267     -13.120  17.565  -2.997  1.00  0.00      A    C
ATOM   2707  HE2 TYR A 267     -12.957  18.337  -2.259  1.00  0.00      A    H
ATOM   2708  C   TYR A 267     -11.766  12.962  -4.145  1.00  0.00      A    C
ATOM   2709  O   TYR A 267     -12.465  13.094  -3.124  1.00  0.00      A    O
ATOM   2710  N   ILE A 268     -11.998  11.856  -4.900  1.00  0.00      A    N
ATOM   2711  HN  ILE A 268     -11.482  11.747  -5.746  1.00  0.00      A    H
ATOM   2712  CA  ILE A 268     -12.877  10.790  -4.383  1.00  0.00      A    C
ATOM   2713  HA  ILE A 268     -13.710  11.337  -3.966  1.00  0.00      A    H
ATOM   2714  CB  ILE A 268     -13.432   9.777  -5.401  1.00  0.00      A    C
ATOM   2715  HB  ILE A 268     -14.107   9.092  -4.845  1.00  0.00      A    H
ATOM   2716  CG2 ILE A 268     -14.224  10.694  -6.460  1.00  0.00      A    C
ATOM   2717 HG21 ILE A 268     -13.568  11.288  -7.132  1.00  0.00      A    H
ATOM   2718 HG22 ILE A 268     -14.865  10.048  -7.097  1.00  0.00      A    H
ATOM   2719 HG23 ILE A 268     -14.873  11.396  -5.893  1.00  0.00      A    H
ATOM   2720  CG1 ILE A 268     -12.202   8.973  -5.999  1.00  0.00      A    C
ATOM   2721 HG11 ILE A 268     -12.240   9.176  -7.090  1.00  0.00      A    H
ATOM   2722 HG12 ILE A 268     -11.222   9.416  -5.720  1.00  0.00      A    H
ATOM   2723  CD  ILE A 268     -12.326   7.512  -5.592  1.00  0.00      A    C
ATOM   2724  HD1 ILE A 268     -11.371   6.970  -5.757  1.00  0.00      A    H
ATOM   2725  HD2 ILE A 268     -12.662   7.448  -4.535  1.00  0.00      A    H
ATOM   2726  HD3 ILE A 268     -13.018   6.928  -6.236  1.00  0.00      A    H
ATOM   2727  C   ILE A 268     -12.232  10.035  -3.210  1.00  0.00      A    C
ATOM   2728  O   ILE A 268     -12.937   9.683  -2.299  1.00  0.00      A    O
ATOM   2729  N   GLY A 269     -10.926   9.789  -3.168  1.00  0.00      A    N
ATOM   2730  HN  GLY A 269     -10.338  10.115  -3.904  1.00  0.00      A    H
ATOM   2731  CA  GLY A 269     -10.145   9.234  -2.037  1.00  0.00      A    C
ATOM   2732  HA1 GLY A 269      -9.120   9.385  -2.341  1.00  0.00      A    H
ATOM   2733  HA2 GLY A 269     -10.389   8.203  -1.827  1.00  0.00      A    H
ATOM   2734  C   GLY A 269     -10.367  10.037  -0.756  1.00  0.00      A    C
ATOM   2735  O   GLY A 269     -10.504   9.432   0.303  1.00  0.00      A    O
ATOM   2736  N   PHE A 270     -10.342  11.374  -0.865  1.00  0.00      A    N
ATOM   2737  HN  PHE A 270     -10.240  11.770  -1.774  1.00  0.00      A    H
ATOM   2738  CA  PHE A 270     -10.685  12.285   0.194  1.00  0.00      A    C
ATOM   2739  HA  PHE A 270     -10.233  12.030   1.141  1.00  0.00      A    H
ATOM   2740  CB  PHE A 270     -10.261  13.680  -0.171  1.00  0.00      A    C
ATOM   2741  HB1 PHE A 270      -9.235  13.590  -0.589  1.00  0.00      A    H
ATOM   2742  HB2 PHE A 270     -10.790  13.885  -1.126  1.00  0.00      A    H
ATOM   2743  CG  PHE A 270     -10.602  14.792   0.800  1.00  0.00      A    C
ATOM   2744  CD1 PHE A 270     -10.118  14.792   2.106  1.00  0.00      A    C
ATOM   2745  HD1 PHE A 270      -9.538  13.954   2.461  1.00  0.00      A    H
ATOM   2746  CE1 PHE A 270     -10.476  15.921   3.024  1.00  0.00      A    C
ATOM   2747  HE1 PHE A 270     -10.247  15.808   4.074  1.00  0.00      A    H
ATOM   2748  CZ  PHE A 270     -11.294  16.924   2.569  1.00  0.00      A    C
ATOM   2749  HZ  PHE A 270     -11.632  17.678   3.264  1.00  0.00      A    H
ATOM   2750  CD2 PHE A 270     -11.441  15.844   0.385  1.00  0.00      A    C
ATOM   2751  HD2 PHE A 270     -11.994  15.948  -0.536  1.00  0.00      A    H
ATOM   2752  CE2 PHE A 270     -11.724  16.991   1.192  1.00  0.00      A    C
ATOM   2753  HE2 PHE A 270     -12.459  17.707   0.852  1.00  0.00      A    H
ATOM   2754  C   PHE A 270     -12.177  12.211   0.704  1.00  0.00      A    C
ATOM   2755  O   PHE A 270     -12.352  12.100   1.917  1.00  0.00      A    O
ATOM   2756  N   LEU A 271     -13.202  12.092  -0.171  1.00  0.00      A    N
ATOM   2757  HN  LEU A 271     -13.084  12.266  -1.146  1.00  0.00      A    H
ATOM   2758  CA  LEU A 271     -14.476  11.787   0.287  1.00  0.00      A    C
ATOM   2759  HA  LEU A 271     -14.823  12.460   1.058  1.00  0.00      A    H
ATOM   2760  CB  LEU A 271     -15.461  11.852  -0.994  1.00  0.00      A    C
ATOM   2761  HB1 LEU A 271     -14.905  11.353  -1.817  1.00  0.00      A    H
ATOM   2762  HB2 LEU A 271     -16.487  11.477  -0.791  1.00  0.00      A    H
ATOM   2763  CG  LEU A 271     -15.678  13.275  -1.416  1.00  0.00      A    C
ATOM   2764  HG  LEU A 271     -14.792  13.931  -1.550  1.00  0.00      A    H
ATOM   2765  CD1 LEU A 271     -16.432  13.323  -2.770  1.00  0.00      A    C
ATOM   2766 HD11 LEU A 271     -15.692  13.123  -3.574  1.00  0.00      A    H
ATOM   2767 HD12 LEU A 271     -17.250  12.578  -2.874  1.00  0.00      A    H
ATOM   2768 HD13 LEU A 271     -16.820  14.358  -2.881  1.00  0.00      A    H
ATOM   2769  CD2 LEU A 271     -16.691  13.936  -0.480  1.00  0.00      A    C
ATOM   2770 HD21 LEU A 271     -17.139  14.913  -0.762  1.00  0.00      A    H
ATOM   2771 HD22 LEU A 271     -17.504  13.237  -0.188  1.00  0.00      A    H
ATOM   2772 HD23 LEU A 271     -16.106  14.061   0.457  1.00  0.00      A    H
ATOM   2773  C   LEU A 271     -14.619  10.394   0.915  1.00  0.00      A    C
ATOM   2774  O   LEU A 271     -15.342  10.284   1.929  1.00  0.00      A    O
ATOM   2775  N   GLY A 272     -13.807   9.391   0.467  1.00  0.00      A    N
ATOM   2776  HN  GLY A 272     -13.290   9.563  -0.368  1.00  0.00      A    H
ATOM   2777  CA  GLY A 272     -13.871   8.083   1.213  1.00  0.00      A    C
ATOM   2778  HA1 GLY A 272     -13.473   7.336   0.543  1.00  0.00      A    H
ATOM   2779  HA2 GLY A 272     -14.895   7.910   1.509  1.00  0.00      A    H
ATOM   2780  C   GLY A 272     -13.159   7.979   2.547  1.00  0.00      A    C
ATOM   2781  O   GLY A 272     -13.525   7.308   3.501  1.00  0.00      A    O
ATOM   2782  N   LEU A 273     -12.032   8.731   2.631  1.00  0.00      A    N
ATOM   2783  HN  LEU A 273     -11.758   9.168   1.777  1.00  0.00      A    H
ATOM   2784  CA  LEU A 273     -11.301   9.028   3.755  1.00  0.00      A    C
ATOM   2785  HA  LEU A 273     -11.068   8.064   4.181  1.00  0.00      A    H
ATOM   2786  CB  LEU A 273     -10.168  10.009   3.510  1.00  0.00      A    C
ATOM   2787  HB1 LEU A 273      -9.609   9.494   2.700  1.00  0.00      A    H
ATOM   2788  HB2 LEU A 273     -10.471  11.008   3.131  1.00  0.00      A    H
ATOM   2789  CG  LEU A 273      -9.248  10.146   4.745  1.00  0.00      A    C
ATOM   2790  HG  LEU A 273      -9.898  10.563   5.544  1.00  0.00      A    H
ATOM   2791  CD1 LEU A 273      -8.655   8.776   5.149  1.00  0.00      A    C
ATOM   2792 HD11 LEU A 273      -9.423   8.066   5.523  1.00  0.00      A    H
ATOM   2793 HD12 LEU A 273      -8.247   8.324   4.219  1.00  0.00      A    H
ATOM   2794 HD13 LEU A 273      -7.840   8.919   5.891  1.00  0.00      A    H
ATOM   2795  CD2 LEU A 273      -8.075  11.177   4.375  1.00  0.00      A    C
ATOM   2796 HD21 LEU A 273      -7.578  10.878   3.427  1.00  0.00      A    H
ATOM   2797 HD22 LEU A 273      -8.569  12.164   4.252  1.00  0.00      A    H
ATOM   2798 HD23 LEU A 273      -7.289  11.234   5.159  1.00  0.00      A    H
ATOM   2799  C   LEU A 273     -12.243   9.713   4.863  1.00  0.00      A    C
ATOM   2800  O   LEU A 273     -12.309   9.181   5.985  1.00  0.00      A    O
ATOM   2801  N   ILE A 274     -12.892  10.807   4.546  1.00  0.00      A    N
ATOM   2802  HN  ILE A 274     -12.778  11.265   3.668  1.00  0.00      A    H
ATOM   2803  CA  ILE A 274     -13.788  11.492   5.569  1.00  0.00      A    C
ATOM   2804  HA  ILE A 274     -13.207  11.521   6.478  1.00  0.00      A    H
ATOM   2805  CB  ILE A 274     -14.106  12.929   5.169  1.00  0.00      A    C
ATOM   2806  HB  ILE A 274     -14.482  12.905   4.124  1.00  0.00      A    H
ATOM   2807  CG2 ILE A 274     -15.201  13.610   6.062  1.00  0.00      A    C
ATOM   2808 HG21 ILE A 274     -15.098  13.443   7.155  1.00  0.00      A    H
ATOM   2809 HG22 ILE A 274     -15.245  14.715   5.958  1.00  0.00      A    H
ATOM   2810 HG23 ILE A 274     -16.208  13.281   5.728  1.00  0.00      A    H
ATOM   2811  CG1 ILE A 274     -12.868  13.819   5.082  1.00  0.00      A    C
ATOM   2812 HG11 ILE A 274     -12.027  13.240   4.645  1.00  0.00      A    H
ATOM   2813 HG12 ILE A 274     -13.147  14.690   4.450  1.00  0.00      A    H
ATOM   2814  CD  ILE A 274     -12.353  14.391   6.488  1.00  0.00      A    C
ATOM   2815  HD1 ILE A 274     -11.558  15.126   6.240  1.00  0.00      A    H
ATOM   2816  HD2 ILE A 274     -13.189  14.818   7.083  1.00  0.00      A    H
ATOM   2817  HD3 ILE A 274     -11.775  13.705   7.144  1.00  0.00      A    H
ATOM   2818  C   ILE A 274     -14.993  10.711   5.947  1.00  0.00      A    C
ATOM   2819  O   ILE A 274     -15.251  10.572   7.141  1.00  0.00      A    O
ATOM   2820  N   PHE A 275     -15.679  10.038   4.961  1.00  0.00      A    N
ATOM   2821  HN  PHE A 275     -15.315  10.155   4.040  1.00  0.00      A    H
ATOM   2822  CA  PHE A 275     -16.804   9.162   5.218  1.00  0.00      A    C
ATOM   2823  HA  PHE A 275     -17.530   9.672   5.834  1.00  0.00      A    H
ATOM   2824  CB  PHE A 275     -17.456   8.906   3.882  1.00  0.00      A    C
ATOM   2825  HB1 PHE A 275     -17.681   9.896   3.430  1.00  0.00      A    H
ATOM   2826  HB2 PHE A 275     -16.824   8.314   3.185  1.00  0.00      A    H
ATOM   2827  CG  PHE A 275     -18.761   8.191   4.143  1.00  0.00      A    C
ATOM   2828  CD1 PHE A 275     -19.012   7.075   3.433  1.00  0.00      A    C
ATOM   2829  HD1 PHE A 275     -18.238   6.627   2.827  1.00  0.00      A    H
ATOM   2830  CE1 PHE A 275     -20.192   6.379   3.500  1.00  0.00      A    C
ATOM   2831  HE1 PHE A 275     -20.320   5.559   2.809  1.00  0.00      A    H
ATOM   2832  CZ  PHE A 275     -21.132   6.733   4.485  1.00  0.00      A    C
ATOM   2833  HZ  PHE A 275     -21.907   6.009   4.690  1.00  0.00      A    H
ATOM   2834  CD2 PHE A 275     -19.724   8.533   5.177  1.00  0.00      A    C
ATOM   2835  HD2 PHE A 275     -19.506   9.370   5.825  1.00  0.00      A    H
ATOM   2836  CE2 PHE A 275     -20.948   7.798   5.293  1.00  0.00      A    C
ATOM   2837  HE2 PHE A 275     -21.685   8.127   6.011  1.00  0.00      A    H
ATOM   2838  C   PHE A 275     -16.481   7.920   6.030  1.00  0.00      A    C
ATOM   2839  O   PHE A 275     -17.280   7.687   6.946  1.00  0.00      A    O
ATOM   2840  N   SER A 276     -15.422   7.220   5.674  1.00  0.00      A    N
ATOM   2841  HN  SER A 276     -14.836   7.613   4.969  1.00  0.00      A    H
ATOM   2842  CA  SER A 276     -15.070   5.939   6.368  1.00  0.00      A    C
ATOM   2843  HA  SER A 276     -15.962   5.392   6.637  1.00  0.00      A    H
ATOM   2844  CB  SER A 276     -14.171   4.971   5.521  1.00  0.00      A    C
ATOM   2845  HB1 SER A 276     -13.077   5.127   5.634  1.00  0.00      A    H
ATOM   2846  HB2 SER A 276     -14.504   3.961   5.843  1.00  0.00      A    H
ATOM   2847  OG  SER A 276     -14.591   4.929   4.098  1.00  0.00      A    O
ATOM   2848  HG1 SER A 276     -14.139   5.719   3.795  1.00  0.00      A    H
ATOM   2849  C   SER A 276     -14.410   6.160   7.699  1.00  0.00      A    C
ATOM   2850  O   SER A 276     -14.804   5.541   8.751  1.00  0.00      A    O
ATOM   2851  N   SER A 277     -13.533   7.131   7.858  1.00  0.00      A    N
ATOM   2852  HN  SER A 277     -13.337   7.728   7.084  1.00  0.00      A    H
ATOM   2853  CA  SER A 277     -13.184   7.483   9.240  1.00  0.00      A    C
ATOM   2854  HA  SER A 277     -12.672   6.648   9.695  1.00  0.00      A    H
ATOM   2855  CB  SER A 277     -12.180   8.627   9.312  1.00  0.00      A    C
ATOM   2856  HB1 SER A 277     -11.890   8.803  10.370  1.00  0.00      A    H
ATOM   2857  HB2 SER A 277     -11.259   8.224   8.839  1.00  0.00      A    H
ATOM   2858  OG  SER A 277     -12.578   9.780   8.693  1.00  0.00      A    O
ATOM   2859  HG1 SER A 277     -12.366   9.709   7.759  1.00  0.00      A    H
ATOM   2860  C   SER A 277     -14.340   7.879  10.241  1.00  0.00      A    C
ATOM   2861  O   SER A 277     -14.473   7.395  11.379  1.00  0.00      A    O
ATOM   2862  N   TYR A 278     -15.297   8.744   9.782  1.00  0.00      A    N
ATOM   2863  HN  TYR A 278     -15.098   9.130   8.884  1.00  0.00      A    H
ATOM   2864  CA  TYR A 278     -16.520   9.223  10.381  1.00  0.00      A    C
ATOM   2865  HA  TYR A 278     -16.293   9.634  11.353  1.00  0.00      A    H
ATOM   2866  CB  TYR A 278     -17.134  10.360   9.527  1.00  0.00      A    C
ATOM   2867  HB1 TYR A 278     -16.482  11.222   9.784  1.00  0.00      A    H
ATOM   2868  HB2 TYR A 278     -17.017  10.137   8.445  1.00  0.00      A    H
ATOM   2869  CG  TYR A 278     -18.557  10.738   9.939  1.00  0.00      A    C
ATOM   2870  CD1 TYR A 278     -19.630  10.377   9.113  1.00  0.00      A    C
ATOM   2871  HD1 TYR A 278     -19.434   9.802   8.220  1.00  0.00      A    H
ATOM   2872  CE1 TYR A 278     -20.947  10.888   9.434  1.00  0.00      A    C
ATOM   2873  HE1 TYR A 278     -21.748  10.588   8.775  1.00  0.00      A    H
ATOM   2874  CZ  TYR A 278     -21.179  11.639  10.557  1.00  0.00      A    C
ATOM   2875  OH  TYR A 278     -22.410  12.313  10.721  1.00  0.00      A    O
ATOM   2876  HH  TYR A 278     -22.606  12.277  11.660  1.00  0.00      A    H
ATOM   2877  CD2 TYR A 278     -18.754  11.634  10.989  1.00  0.00      A    C
ATOM   2878  HD2 TYR A 278     -17.899  11.958  11.565  1.00  0.00      A    H
ATOM   2879  CE2 TYR A 278     -20.048  12.082  11.331  1.00  0.00      A    C
ATOM   2880  HE2 TYR A 278     -20.144  12.816  12.117  1.00  0.00      A    H
ATOM   2881  C   TYR A 278     -17.446   8.011  10.697  1.00  0.00      A    C
ATOM   2882  O   TYR A 278     -17.903   7.820  11.762  1.00  0.00      A    O
ATOM   2883  N   PHE A 279     -17.642   7.115   9.660  1.00  0.00      A    N
ATOM   2884  HN  PHE A 279     -17.346   7.429   8.762  1.00  0.00      A    H
ATOM   2885  CA  PHE A 279     -18.565   6.003   9.767  1.00  0.00      A    C
ATOM   2886  HA  PHE A 279     -19.577   6.230  10.070  1.00  0.00      A    H
ATOM   2887  CB  PHE A 279     -18.834   5.431   8.270  1.00  0.00      A    C
ATOM   2888  HB1 PHE A 279     -19.066   6.261   7.568  1.00  0.00      A    H
ATOM   2889  HB2 PHE A 279     -17.953   4.853   7.918  1.00  0.00      A    H
ATOM   2890  CG  PHE A 279     -20.019   4.461   7.972  1.00  0.00      A    C
ATOM   2891  CD1 PHE A 279     -20.215   4.220   6.598  1.00  0.00      A    C
ATOM   2892  HD1 PHE A 279     -19.691   4.706   5.787  1.00  0.00      A    H
ATOM   2893  CE1 PHE A 279     -21.209   3.321   6.146  1.00  0.00      A    C
ATOM   2894  HE1 PHE A 279     -21.386   3.013   5.126  1.00  0.00      A    H
ATOM   2895  CZ  PHE A 279     -22.104   2.737   7.076  1.00  0.00      A    C
ATOM   2896  HZ  PHE A 279     -22.816   2.022   6.692  1.00  0.00      A    H
ATOM   2897  CD2 PHE A 279     -20.843   3.756   8.879  1.00  0.00      A    C
ATOM   2898  HD2 PHE A 279     -20.736   3.947   9.937  1.00  0.00      A    H
ATOM   2899  CE2 PHE A 279     -21.866   3.011   8.392  1.00  0.00      A    C
ATOM   2900  HE2 PHE A 279     -22.527   2.568   9.123  1.00  0.00      A    H
ATOM   2901  C   PHE A 279     -18.090   4.910  10.787  1.00  0.00      A    C
ATOM   2902  O   PHE A 279     -18.894   4.316  11.497  1.00  0.00      A    O
ATOM   2903  N   VAL A 280     -16.774   4.663  10.820  1.00  0.00      A    N
ATOM   2904  HN  VAL A 280     -16.194   5.117  10.148  1.00  0.00      A    H
ATOM   2905  CA  VAL A 280     -16.118   3.855  11.822  1.00  0.00      A    C
ATOM   2906  HA  VAL A 280     -16.617   2.899  11.887  1.00  0.00      A    H
ATOM   2907  CB  VAL A 280     -14.604   3.604  11.544  1.00  0.00      A    C
ATOM   2908  HB  VAL A 280     -14.132   4.604  11.430  1.00  0.00      A    H
ATOM   2909  CG1 VAL A 280     -14.011   2.787  12.675  1.00  0.00      A    C
ATOM   2910 HG11 VAL A 280     -14.653   1.895  12.837  1.00  0.00      A    H
ATOM   2911 HG12 VAL A 280     -13.098   2.319  12.251  1.00  0.00      A    H
ATOM   2912 HG13 VAL A 280     -13.802   3.330  13.622  1.00  0.00      A    H
ATOM   2913  CG2 VAL A 280     -14.433   2.736  10.277  1.00  0.00      A    C
ATOM   2914 HG21 VAL A 280     -13.403   2.865   9.882  1.00  0.00      A    H
ATOM   2915 HG22 VAL A 280     -14.634   1.669  10.512  1.00  0.00      A    H
ATOM   2916 HG23 VAL A 280     -15.050   3.121   9.437  1.00  0.00      A    H
ATOM   2917  C   VAL A 280     -16.195   4.484  13.192  1.00  0.00      A    C
ATOM   2918  O   VAL A 280     -16.536   3.857  14.199  1.00  0.00      A    O
ATOM   2919  N   TYR A 281     -15.925   5.842  13.266  1.00  0.00      A    N
ATOM   2920  HN  TYR A 281     -15.577   6.383  12.504  1.00  0.00      A    H
ATOM   2921  CA  TYR A 281     -15.971   6.635  14.397  1.00  0.00      A    C
ATOM   2922  HA  TYR A 281     -15.312   6.158  15.107  1.00  0.00      A    H
ATOM   2923  CB  TYR A 281     -15.313   8.080  14.219  1.00  0.00      A    C
ATOM   2924  HB1 TYR A 281     -14.202   8.097  14.195  1.00  0.00      A    H
ATOM   2925  HB2 TYR A 281     -15.623   8.427  13.211  1.00  0.00      A    H
ATOM   2926  CG  TYR A 281     -15.807   9.112  15.223  1.00  0.00      A    C
ATOM   2927  CD1 TYR A 281     -15.222   9.224  16.473  1.00  0.00      A    C
ATOM   2928  HD1 TYR A 281     -14.443   8.550  16.798  1.00  0.00      A    H
ATOM   2929  CE1 TYR A 281     -15.645  10.311  17.318  1.00  0.00      A    C
ATOM   2930  HE1 TYR A 281     -15.108  10.546  18.225  1.00  0.00      A    H
ATOM   2931  CZ  TYR A 281     -16.685  11.182  16.990  1.00  0.00      A    C
ATOM   2932  OH  TYR A 281     -17.119  12.198  17.923  1.00  0.00      A    O
ATOM   2933  HH  TYR A 281     -16.643  12.060  18.745  1.00  0.00      A    H
ATOM   2934  CD2 TYR A 281     -16.760  10.090  14.839  1.00  0.00      A    C
ATOM   2935  HD2 TYR A 281     -17.097  10.063  13.813  1.00  0.00      A    H
ATOM   2936  CE2 TYR A 281     -17.262  11.070  15.734  1.00  0.00      A    C
ATOM   2937  HE2 TYR A 281     -17.889  11.892  15.422  1.00  0.00      A    H
ATOM   2938  C   TYR A 281     -17.288   6.585  15.106  1.00  0.00      A    C
ATOM   2939  O   TYR A 281     -17.398   6.302  16.321  1.00  0.00      A    O
ATOM   2940  N   LEU A 282     -18.346   6.752  14.321  1.00  0.00      A    N
ATOM   2941  HN  LEU A 282     -18.332   7.127  13.397  1.00  0.00      A    H
ATOM   2942  CA  LEU A 282     -19.756   6.529  14.787  1.00  0.00      A    C
ATOM   2943  HA  LEU A 282     -19.973   7.150  15.644  1.00  0.00      A    H
ATOM   2944  CB  LEU A 282     -20.749   6.935  13.612  1.00  0.00      A    C
ATOM   2945  HB1 LEU A 282     -20.368   6.693  12.597  1.00  0.00      A    H
ATOM   2946  HB2 LEU A 282     -21.671   6.327  13.737  1.00  0.00      A    H
ATOM   2947  CG  LEU A 282     -21.461   8.376  13.553  1.00  0.00      A    C
ATOM   2948  HG  LEU A 282     -22.089   8.569  14.449  1.00  0.00      A    H
ATOM   2949  CD1 LEU A 282     -20.452   9.575  13.536  1.00  0.00      A    C
ATOM   2950 HD11 LEU A 282     -19.664   9.480  12.759  1.00  0.00      A    H
ATOM   2951 HD12 LEU A 282     -20.994  10.532  13.373  1.00  0.00      A    H
ATOM   2952 HD13 LEU A 282     -19.919   9.707  14.502  1.00  0.00      A    H
ATOM   2953  CD2 LEU A 282     -22.412   8.495  12.269  1.00  0.00      A    C
ATOM   2954 HD21 LEU A 282     -21.839   8.603  11.324  1.00  0.00      A    H
ATOM   2955 HD22 LEU A 282     -23.074   7.603  12.241  1.00  0.00      A    H
ATOM   2956 HD23 LEU A 282     -22.988   9.445  12.309  1.00  0.00      A    H
ATOM   2957  C   LEU A 282     -20.061   5.033  15.162  1.00  0.00      A    C
ATOM   2958  O   LEU A 282     -20.788   4.806  16.142  1.00  0.00      A    O
ATOM   2959  N   ALA A 283     -19.593   4.007  14.382  1.00  0.00      A    N
ATOM   2960  HN  ALA A 283     -18.960   4.184  13.632  1.00  0.00      A    H
ATOM   2961  CA  ALA A 283     -19.673   2.644  14.774  1.00  0.00      A    C
ATOM   2962  HA  ALA A 283     -20.727   2.443  14.901  1.00  0.00      A    H
ATOM   2963  CB  ALA A 283     -19.113   1.751  13.634  1.00  0.00      A    C
ATOM   2964  HB1 ALA A 283     -19.336   2.039  12.584  1.00  0.00      A    H
ATOM   2965  HB2 ALA A 283     -18.004   1.796  13.681  1.00  0.00      A    H
ATOM   2966  HB3 ALA A 283     -19.435   0.688  13.658  1.00  0.00      A    H
ATOM   2967  C   ALA A 283     -19.004   2.093  15.994  1.00  0.00      A    C
ATOM   2968  O   ALA A 283     -19.489   1.259  16.693  1.00  0.00      A    O
ATOM   2969  N   GLU A 284     -17.782   2.582  16.349  1.00  0.00      A    N
ATOM   2970  HN  GLU A 284     -17.442   3.367  15.837  1.00  0.00      A    H
ATOM   2971  CA  GLU A 284     -16.903   2.099  17.488  1.00  0.00      A    C
ATOM   2972  HA  GLU A 284     -17.255   1.095  17.676  1.00  0.00      A    H
ATOM   2973  CB  GLU A 284     -15.448   2.109  17.006  1.00  0.00      A    C
ATOM   2974  HB1 GLU A 284     -15.343   3.076  16.470  1.00  0.00      A    H
ATOM   2975  HB2 GLU A 284     -14.740   2.014  17.858  1.00  0.00      A    H
ATOM   2976  CG  GLU A 284     -15.212   0.896  16.051  1.00  0.00      A    C
ATOM   2977  HG1 GLU A 284     -15.891   0.839  15.173  1.00  0.00      A    H
ATOM   2978  HG2 GLU A 284     -14.221   0.884  15.549  1.00  0.00      A    H
ATOM   2979  CD  GLU A 284     -15.172  -0.435  16.783  1.00  0.00      A    C
ATOM   2980  OE1 GLU A 284     -14.362  -0.565  17.701  1.00  0.00      A    O
ATOM   2981  OE2 GLU A 284     -15.905  -1.397  16.379  1.00  0.00      A    O
ATOM   2982  C   GLU A 284     -17.187   2.832  18.817  1.00  0.00      A    C
ATOM   2983  O   GLU A 284     -17.673   3.968  18.900  1.00  0.00      A    O
ATOM   2984  N   LYS A 285     -16.720   2.243  19.943  1.00  0.00      A    N
ATOM   2985  HN  LYS A 285     -16.279   1.349  19.933  1.00  0.00      A    H
ATOM   2986  CA  LYS A 285     -17.026   2.666  21.291  1.00  0.00      A    C
ATOM   2987  HA  LYS A 285     -17.564   3.595  21.181  1.00  0.00      A    H
ATOM   2988  CB  LYS A 285     -17.752   1.570  22.081  1.00  0.00      A    C
ATOM   2989  HB1 LYS A 285     -17.213   0.617  22.272  1.00  0.00      A    H
ATOM   2990  HB2 LYS A 285     -17.920   2.120  23.032  1.00  0.00      A    H
ATOM   2991  CG  LYS A 285     -19.171   1.357  21.552  1.00  0.00      A    C
ATOM   2992  HG1 LYS A 285     -18.999   0.897  20.555  1.00  0.00      A    H
ATOM   2993  HG2 LYS A 285     -19.738   0.657  22.203  1.00  0.00      A    H
ATOM   2994  CD  LYS A 285     -20.059   2.672  21.387  1.00  0.00      A    C
ATOM   2995  HD1 LYS A 285     -20.116   3.178  22.374  1.00  0.00      A    H
ATOM   2996  HD2 LYS A 285     -19.525   3.359  20.697  1.00  0.00      A    H
ATOM   2997  CE  LYS A 285     -21.475   2.469  20.880  1.00  0.00      A    C
ATOM   2998  HE1 LYS A 285     -21.420   2.063  19.847  1.00  0.00      A    H
ATOM   2999  HE2 LYS A 285     -21.978   1.774  21.586  1.00  0.00      A    H
ATOM   3000  NZ  LYS A 285     -22.200   3.696  20.936  1.00  0.00      A    N
ATOM   3001  HZ1 LYS A 285     -22.096   4.127  21.877  1.00  0.00      A    H
ATOM   3002  HZ2 LYS A 285     -21.889   4.449  20.289  1.00  0.00      A    H
ATOM   3003  HZ3 LYS A 285     -23.189   3.447  20.734  1.00  0.00      A    H
ATOM   3004  C   LYS A 285     -15.769   3.015  21.939  1.00  0.00      A    C
ATOM   3005  O   LYS A 285     -14.706   2.472  21.603  1.00  0.00      A    O
ATOM   3006  N   ASP A 286     -15.794   4.112  22.787  1.00  0.00      A    N
ATOM   3007  HN  ASP A 286     -16.743   4.397  22.901  1.00  0.00      A    H
ATOM   3008  CA  ASP A 286     -14.679   4.710  23.484  1.00  0.00      A    C
ATOM   3009  HA  ASP A 286     -13.968   5.148  22.800  1.00  0.00      A    H
ATOM   3010  CB  ASP A 286     -15.107   5.751  24.605  1.00  0.00      A    C
ATOM   3011  HB1 ASP A 286     -15.970   5.253  25.097  1.00  0.00      A    H
ATOM   3012  HB2 ASP A 286     -14.295   5.864  25.354  1.00  0.00      A    H
ATOM   3013  CG  ASP A 286     -15.490   7.072  24.032  1.00  0.00      A    C
ATOM   3014  OD1 ASP A 286     -15.264   8.071  24.726  1.00  0.00      A    O
ATOM   3015  OD2 ASP A 286     -16.214   7.183  22.944  1.00  0.00      A    O
ATOM   3016  C   ASP A 286     -13.716   3.557  24.107  1.00  0.00      A    C
ATOM   3017  O   ASP A 286     -14.227   2.511  24.490  1.00  0.00      A    O
ATOM   3018  N   ALA A 287     -12.397   3.790  24.301  1.00  0.00      A    N
ATOM   3019  HN  ALA A 287     -12.022   4.568  23.802  1.00  0.00      A    H
ATOM   3020  CA  ALA A 287     -11.453   2.941  24.961  1.00  0.00      A    C
ATOM   3021  HA  ALA A 287     -12.073   2.440  25.689  1.00  0.00      A    H
ATOM   3022  CB  ALA A 287     -10.804   1.842  24.084  1.00  0.00      A    C
ATOM   3023  HB1 ALA A 287     -11.625   1.312  23.554  1.00  0.00      A    H
ATOM   3024  HB2 ALA A 287     -10.182   2.369  23.329  1.00  0.00      A    H
ATOM   3025  HB3 ALA A 287     -10.204   1.125  24.683  1.00  0.00      A    H
ATOM   3026  C   ALA A 287     -10.504   3.787  25.741  1.00  0.00      A    C
ATOM   3027  O   ALA A 287      -9.818   4.672  25.206  1.00  0.00      A    O
ATOM   3028  N   VAL A 288     -10.574   3.761  27.061  1.00  0.00      A    N
ATOM   3029  HN  VAL A 288     -11.017   3.017  27.555  1.00  0.00      A    H
ATOM   3030  CA  VAL A 288      -9.635   4.486  27.982  1.00  0.00      A    C
ATOM   3031  HA  VAL A 288      -9.017   5.190  27.445  1.00  0.00      A    H
ATOM   3032  CB  VAL A 288     -10.420   5.258  29.029  1.00  0.00      A    C
ATOM   3033  HB  VAL A 288     -10.929   4.553  29.720  1.00  0.00      A    H
ATOM   3034  CG1 VAL A 288      -9.541   6.185  29.883  1.00  0.00      A    C
ATOM   3035 HG11 VAL A 288      -8.845   5.652  30.564  1.00  0.00      A    H
ATOM   3036 HG12 VAL A 288      -9.065   6.821  29.105  1.00  0.00      A    H
ATOM   3037 HG13 VAL A 288     -10.150   6.898  30.479  1.00  0.00      A    H
ATOM   3038  CG2 VAL A 288     -11.467   6.090  28.393  1.00  0.00      A    C
ATOM   3039 HG21 VAL A 288     -11.090   6.658  27.516  1.00  0.00      A    H
ATOM   3040 HG22 VAL A 288     -12.200   5.389  27.940  1.00  0.00      A    H
ATOM   3041 HG23 VAL A 288     -11.887   6.792  29.144  1.00  0.00      A    H
ATOM   3042  C   VAL A 288      -8.759   3.482  28.710  1.00  0.00      A    C
ATOM   3043  O   VAL A 288      -9.262   2.563  29.402  1.00  0.00      A    O
ATOM   3044  N   ASN A 289      -7.393   3.533  28.520  1.00  0.00      A    N
ATOM   3045  HN  ASN A 289      -7.026   4.202  27.879  1.00  0.00      A    H
ATOM   3046  CA  ASN A 289      -6.455   2.623  29.255  1.00  0.00      A    C
ATOM   3047  HA  ASN A 289      -6.886   1.672  28.978  1.00  0.00      A    H
ATOM   3048  CB  ASN A 289      -5.029   2.742  28.678  1.00  0.00      A    C
ATOM   3049  HB1 ASN A 289      -4.497   1.812  28.973  1.00  0.00      A    H
ATOM   3050  HB2 ASN A 289      -5.140   2.622  27.579  1.00  0.00      A    H
ATOM   3051  CG  ASN A 289      -4.245   3.983  29.106  1.00  0.00      A    C
ATOM   3052  OD1 ASN A 289      -4.246   4.504  30.242  1.00  0.00      A    O
ATOM   3053  ND2 ASN A 289      -3.592   4.540  28.077  1.00  0.00      A    N
ATOM   3054 HD21 ASN A 289      -2.789   5.093  28.301  1.00  0.00      A    H
ATOM   3055 HD22 ASN A 289      -3.795   4.208  27.156  1.00  0.00      A    H
ATOM   3056  C   ASN A 289      -6.525   2.617  30.756  1.00  0.00      A    C
ATOM   3057  O   ASN A 289      -7.083   3.526  31.423  1.00  0.00      A    O
ATOM   3058  N   GLU A 290      -5.898   1.521  31.414  1.00  0.00      A    N
ATOM   3059  HN  GLU A 290      -5.785   0.647  30.948  1.00  0.00      A    H
ATOM   3060  CA  GLU A 290      -5.852   1.442  32.804  1.00  0.00      A    C
ATOM   3061  HA  GLU A 290      -6.872   1.431  33.158  1.00  0.00      A    H
ATOM   3062  CB  GLU A 290      -5.283   0.034  33.175  1.00  0.00      A    C
ATOM   3063  HB1 GLU A 290      -4.298  -0.077  32.673  1.00  0.00      A    H
ATOM   3064  HB2 GLU A 290      -4.930  -0.078  34.223  1.00  0.00      A    H
ATOM   3065  CG  GLU A 290      -6.211  -1.122  32.754  1.00  0.00      A    C
ATOM   3066  HG1 GLU A 290      -5.896  -1.983  33.382  1.00  0.00      A    H
ATOM   3067  HG2 GLU A 290      -7.249  -0.744  32.873  1.00  0.00      A    H
ATOM   3068  CD  GLU A 290      -6.001  -1.647  31.322  1.00  0.00      A    C
ATOM   3069  OE1 GLU A 290      -5.649  -0.880  30.353  1.00  0.00      A    O
ATOM   3070  OE2 GLU A 290      -6.141  -2.914  31.124  1.00  0.00      A    O
ATOM   3071  C   GLU A 290      -5.111   2.476  33.620  1.00  0.00      A    C
ATOM   3072  O   GLU A 290      -4.903   2.336  34.808  1.00  0.00      A    O
ATOM   3073  N   SER A 291      -4.553   3.547  33.042  1.00  0.00      A    N
ATOM   3074  HN  SER A 291      -4.491   3.532  32.047  1.00  0.00      A    H
ATOM   3075  CA  SER A 291      -3.856   4.617  33.702  1.00  0.00      A    C
ATOM   3076  HA  SER A 291      -3.589   4.443  34.734  1.00  0.00      A    H
ATOM   3077  CB  SER A 291      -2.521   4.947  33.056  1.00  0.00      A    C
ATOM   3078  HB1 SER A 291      -2.675   5.274  32.006  1.00  0.00      A    H
ATOM   3079  HB2 SER A 291      -1.967   5.728  33.620  1.00  0.00      A    H
ATOM   3080  OG  SER A 291      -1.630   3.827  33.072  1.00  0.00      A    O
ATOM   3081  HG1 SER A 291      -1.996   3.029  32.685  1.00  0.00      A    H
ATOM   3082  C   SER A 291      -4.727   5.809  33.550  1.00  0.00      A    C
ATOM   3083  O   SER A 291      -4.326   6.889  34.041  1.00  0.00      A    O
ATOM   3084  N   GLY A 292      -5.842   5.684  32.856  1.00  0.00      A    N
ATOM   3085  HN  GLY A 292      -6.152   4.747  32.716  1.00  0.00      A    H
ATOM   3086  CA  GLY A 292      -6.815   6.726  32.652  1.00  0.00      A    C
ATOM   3087  HA1 GLY A 292      -6.859   7.315  33.556  1.00  0.00      A    H
ATOM   3088  HA2 GLY A 292      -7.691   6.131  32.438  1.00  0.00      A    H
ATOM   3089  C   GLY A 292      -6.683   7.685  31.556  1.00  0.00      A    C
ATOM   3090  O   GLY A 292      -6.944   8.831  31.739  1.00  0.00      A    O
ATOM   3091  N   ARG A 293      -6.134   7.319  30.414  1.00  0.00      A    N
ATOM   3092  HN  ARG A 293      -5.813   6.380  30.317  1.00  0.00      A    H
ATOM   3093  CA  ARG A 293      -5.853   8.223  29.280  1.00  0.00      A    C
ATOM   3094  HA  ARG A 293      -6.204   9.226  29.472  1.00  0.00      A    H
ATOM   3095  CB  ARG A 293      -4.294   8.063  29.012  1.00  0.00      A    C
ATOM   3096  HB1 ARG A 293      -4.119   7.002  28.733  1.00  0.00      A    H
ATOM   3097  HB2 ARG A 293      -4.028   8.597  28.074  1.00  0.00      A    H
ATOM   3098  CG  ARG A 293      -3.444   8.449  30.173  1.00  0.00      A    C
ATOM   3099  HG1 ARG A 293      -3.535   9.510  30.487  1.00  0.00      A    H
ATOM   3100  HG2 ARG A 293      -3.666   7.748  31.005  1.00  0.00      A    H
ATOM   3101  CD  ARG A 293      -1.879   8.227  30.008  1.00  0.00      A    C
ATOM   3102  HD1 ARG A 293      -1.799   7.141  29.789  1.00  0.00      A    H
ATOM   3103  HD2 ARG A 293      -1.659   8.877  29.135  1.00  0.00      A    H
ATOM   3104  NE  ARG A 293      -1.168   8.707  31.200  1.00  0.00      A    N
ATOM   3105  HE  ARG A 293      -1.552   9.237  31.956  1.00  0.00      A    H
ATOM   3106  CZ  ARG A 293      -0.003   8.149  31.580  1.00  0.00      A    C
ATOM   3107  NH1 ARG A 293       0.588   7.336  30.781  1.00  0.00      A    N
ATOM   3108 HH11 ARG A 293       1.208   6.620  31.103  1.00  0.00      A    H
ATOM   3109 HH12 ARG A 293       0.147   7.134  29.906  1.00  0.00      A    H
ATOM   3110  NH2 ARG A 293       0.587   8.449  32.780  1.00  0.00      A    N
ATOM   3111 HH21 ARG A 293       1.353   7.914  33.137  1.00  0.00      A    H
ATOM   3112 HH22 ARG A 293       0.079   9.110  33.331  1.00  0.00      A    H
ATOM   3113  C   ARG A 293      -6.570   7.627  28.056  1.00  0.00      A    C
ATOM   3114  O   ARG A 293      -6.712   6.400  27.831  1.00  0.00      A    O
ATOM   3115  N   VAL A 294      -7.190   8.553  27.264  1.00  0.00      A    N
ATOM   3116  HN  VAL A 294      -6.979   9.526  27.221  1.00  0.00      A    H
ATOM   3117  CA  VAL A 294      -8.090   8.115  26.165  1.00  0.00      A    C
ATOM   3118  HA  VAL A 294      -8.703   7.325  26.574  1.00  0.00      A    H
ATOM   3119  CB  VAL A 294      -9.137   9.242  25.808  1.00  0.00      A    C
ATOM   3120  HB  VAL A 294      -8.521  10.137  25.577  1.00  0.00      A    H
ATOM   3121  CG1 VAL A 294     -10.038   8.749  24.655  1.00  0.00      A    C
ATOM   3122 HG11 VAL A 294     -10.298   7.673  24.751  1.00  0.00      A    H
ATOM   3123 HG12 VAL A 294     -10.958   9.351  24.496  1.00  0.00      A    H
ATOM   3124 HG13 VAL A 294      -9.573   8.902  23.658  1.00  0.00      A    H
ATOM   3125  CG2 VAL A 294     -10.010   9.688  26.911  1.00  0.00      A    C
ATOM   3126 HG21 VAL A 294      -9.425  10.088  27.767  1.00  0.00      A    H
ATOM   3127 HG22 VAL A 294     -10.720  10.489  26.614  1.00  0.00      A    H
ATOM   3128 HG23 VAL A 294     -10.692   8.875  27.239  1.00  0.00      A    H
ATOM   3129  C   VAL A 294      -7.434   7.553  24.979  1.00  0.00      A    C
ATOM   3130  O   VAL A 294      -6.660   8.323  24.329  1.00  0.00      A    O
ATOM   3131  N   GLU A 295      -7.606   6.309  24.574  1.00  0.00      A    N
ATOM   3132  HN  GLU A 295      -8.041   5.649  25.180  1.00  0.00      A    H
ATOM   3133  CA  GLU A 295      -6.959   5.856  23.421  1.00  0.00      A    C
ATOM   3134  HA  GLU A 295      -6.195   6.521  23.048  1.00  0.00      A    H
ATOM   3135  CB  GLU A 295      -6.189   4.564  23.730  1.00  0.00      A    C
ATOM   3136  HB1 GLU A 295      -6.812   3.697  24.037  1.00  0.00      A    H
ATOM   3137  HB2 GLU A 295      -5.721   4.192  22.793  1.00  0.00      A    H
ATOM   3138  CG  GLU A 295      -5.015   4.831  24.651  1.00  0.00      A    C
ATOM   3139  HG1 GLU A 295      -4.495   5.801  24.502  1.00  0.00      A    H
ATOM   3140  HG2 GLU A 295      -5.286   4.831  25.728  1.00  0.00      A    H
ATOM   3141  CD  GLU A 295      -3.924   3.761  24.552  1.00  0.00      A    C
ATOM   3142  OE1 GLU A 295      -3.332   3.442  23.445  1.00  0.00      A    O
ATOM   3143  OE2 GLU A 295      -3.546   3.217  25.677  1.00  0.00      A    O
ATOM   3144  C   GLU A 295      -7.899   5.585  22.272  1.00  0.00      A    C
ATOM   3145  O   GLU A 295      -7.450   5.368  21.150  1.00  0.00      A    O
ATOM   3146  N   PHE A 296      -9.230   5.566  22.535  1.00  0.00      A    N
ATOM   3147  HN  PHE A 296      -9.560   5.716  23.464  1.00  0.00      A    H
ATOM   3148  CA  PHE A 296     -10.082   5.502  21.426  1.00  0.00      A    C
ATOM   3149  HA  PHE A 296      -9.671   5.930  20.524  1.00  0.00      A    H
ATOM   3150  CB  PHE A 296     -10.541   4.033  21.017  1.00  0.00      A    C
ATOM   3151  HB1 PHE A 296      -9.560   3.544  20.835  1.00  0.00      A    H
ATOM   3152  HB2 PHE A 296     -11.102   3.580  21.862  1.00  0.00      A    H
ATOM   3153  CG  PHE A 296     -11.261   4.175  19.677  1.00  0.00      A    C
ATOM   3154  CD1 PHE A 296     -10.619   4.280  18.413  1.00  0.00      A    C
ATOM   3155  HD1 PHE A 296      -9.542   4.235  18.362  1.00  0.00      A    H
ATOM   3156  CE1 PHE A 296     -11.347   4.389  17.238  1.00  0.00      A    C
ATOM   3157  HE1 PHE A 296     -10.888   4.317  16.263  1.00  0.00      A    H
ATOM   3158  CZ  PHE A 296     -12.769   4.413  17.289  1.00  0.00      A    C
ATOM   3159  HZ  PHE A 296     -13.326   4.402  16.364  1.00  0.00      A    H
ATOM   3160  CD2 PHE A 296     -12.647   4.267  19.722  1.00  0.00      A    C
ATOM   3161  HD2 PHE A 296     -13.173   4.303  20.665  1.00  0.00      A    H
ATOM   3162  CE2 PHE A 296     -13.395   4.352  18.522  1.00  0.00      A    C
ATOM   3163  HE2 PHE A 296     -14.472   4.415  18.568  1.00  0.00      A    H
ATOM   3164  C   PHE A 296     -11.275   6.382  21.813  1.00  0.00      A    C
ATOM   3165  O   PHE A 296     -11.792   6.376  22.991  1.00  0.00      A    O
ATOM   3166  N   GLY A 297     -11.815   7.048  20.849  1.00  0.00      A    N
ATOM   3167  HN  GLY A 297     -11.389   6.833  19.973  1.00  0.00      A    H
ATOM   3168  CA  GLY A 297     -13.102   7.752  20.901  1.00  0.00      A    C
ATOM   3169  HA1 GLY A 297     -13.454   7.766  21.922  1.00  0.00      A    H
ATOM   3170  HA2 GLY A 297     -13.866   7.225  20.348  1.00  0.00      A    H
ATOM   3171  C   GLY A 297     -13.055   9.187  20.455  1.00  0.00      A    C
ATOM   3172  O   GLY A 297     -14.021   9.908  20.605  1.00  0.00      A    O
ATOM   3173  N   SER A 298     -11.964   9.458  19.808  1.00  0.00      A    N
ATOM   3174  HN  SER A 298     -11.162   8.867  19.809  1.00  0.00      A    H
ATOM   3175  CA  SER A 298     -11.671  10.814  19.228  1.00  0.00      A    C
ATOM   3176  HA  SER A 298     -12.506  11.388  19.603  1.00  0.00      A    H
ATOM   3177  CB  SER A 298     -10.361  11.484  19.808  1.00  0.00      A    C
ATOM   3178  HB1 SER A 298     -10.363  11.512  20.919  1.00  0.00      A    H
ATOM   3179  HB2 SER A 298      -9.482  10.900  19.461  1.00  0.00      A    H
ATOM   3180  OG  SER A 298     -10.271  12.862  19.374  1.00  0.00      A    O
ATOM   3181  HG1 SER A 298     -11.069  13.374  19.524  1.00  0.00      A    H
ATOM   3182  C   SER A 298     -11.695  10.691  17.697  1.00  0.00      A    C
ATOM   3183  O   SER A 298     -11.080   9.846  17.081  1.00  0.00      A    O
ATOM   3184  N   TYR A 299     -12.323  11.632  17.023  1.00  0.00      A    N
ATOM   3185  HN  TYR A 299     -12.675  12.365  17.600  1.00  0.00      A    H
ATOM   3186  CA  TYR A 299     -12.403  11.661  15.608  1.00  0.00      A    C
ATOM   3187  HA  TYR A 299     -12.446  10.638  15.263  1.00  0.00      A    H
ATOM   3188  CB  TYR A 299     -13.684  12.391  14.992  1.00  0.00      A    C
ATOM   3189  HB1 TYR A 299     -14.532  11.724  15.256  1.00  0.00      A    H
ATOM   3190  HB2 TYR A 299     -13.661  13.332  15.582  1.00  0.00      A    H
ATOM   3191  CG  TYR A 299     -13.691  12.573  13.465  1.00  0.00      A    C
ATOM   3192  CD1 TYR A 299     -13.869  11.373  12.668  1.00  0.00      A    C
ATOM   3193  HD1 TYR A 299     -13.840  10.415  13.165  1.00  0.00      A    H
ATOM   3194  CE1 TYR A 299     -13.935  11.571  11.285  1.00  0.00      A    C
ATOM   3195  HE1 TYR A 299     -14.123  10.691  10.689  1.00  0.00      A    H
ATOM   3196  CZ  TYR A 299     -13.487  12.754  10.676  1.00  0.00      A    C
ATOM   3197  OH  TYR A 299     -13.220  12.841   9.342  1.00  0.00      A    O
ATOM   3198  HH  TYR A 299     -13.308  11.955   8.983  1.00  0.00      A    H
ATOM   3199  CD2 TYR A 299     -13.474  13.816  12.929  1.00  0.00      A    C
ATOM   3200  HD2 TYR A 299     -13.311  14.677  13.561  1.00  0.00      A    H
ATOM   3201  CE2 TYR A 299     -13.303  13.849  11.542  1.00  0.00      A    C
ATOM   3202  HE2 TYR A 299     -13.177  14.819  11.084  1.00  0.00      A    H
ATOM   3203  C   TYR A 299     -11.141  12.254  15.009  1.00  0.00      A    C
ATOM   3204  O   TYR A 299     -10.741  11.955  13.856  1.00  0.00      A    O
ATOM   3205  N   ALA A 300     -10.378  13.065  15.789  1.00  0.00      A    N
ATOM   3206  HN  ALA A 300     -10.524  13.240  16.760  1.00  0.00      A    H
ATOM   3207  CA  ALA A 300      -9.082  13.516  15.316  1.00  0.00      A    C
ATOM   3208  HA  ALA A 300      -9.233  13.808  14.287  1.00  0.00      A    H
ATOM   3209  CB  ALA A 300      -8.525  14.595  16.298  1.00  0.00      A    C
ATOM   3210  HB1 ALA A 300      -8.444  14.140  17.309  1.00  0.00      A    H
ATOM   3211  HB2 ALA A 300      -7.546  14.935  15.900  1.00  0.00      A    H
ATOM   3212  HB3 ALA A 300      -9.135  15.518  16.196  1.00  0.00      A    H
ATOM   3213  C   ALA A 300      -8.120  12.302  15.259  1.00  0.00      A    C
ATOM   3214  O   ALA A 300      -7.387  12.091  14.289  1.00  0.00      A    O
ATOM   3215  N   ASP A 301      -8.226  11.427  16.199  1.00  0.00      A    N
ATOM   3216  HN  ASP A 301      -8.704  11.682  17.036  1.00  0.00      A    H
ATOM   3217  CA  ASP A 301      -7.515  10.149  16.250  1.00  0.00      A    C
ATOM   3218  HA  ASP A 301      -6.472  10.377  16.089  1.00  0.00      A    H
ATOM   3219  CB  ASP A 301      -7.639   9.605  17.609  1.00  0.00      A    C
ATOM   3220  HB1 ASP A 301      -8.668   9.795  17.982  1.00  0.00      A    H
ATOM   3221  HB2 ASP A 301      -7.261   8.560  17.635  1.00  0.00      A    H
ATOM   3222  CG  ASP A 301      -6.801  10.290  18.676  1.00  0.00      A    C
ATOM   3223  OD1 ASP A 301      -6.675   9.779  19.850  1.00  0.00      A    O
ATOM   3224  OD2 ASP A 301      -6.254  11.384  18.425  1.00  0.00      A    O
ATOM   3225  C   ASP A 301      -8.011   9.133  15.189  1.00  0.00      A    C
ATOM   3226  O   ASP A 301      -7.144   8.587  14.442  1.00  0.00      A    O
ATOM   3227  N   ALA A 302      -9.322   8.949  15.082  1.00  0.00      A    N
ATOM   3228  HN  ALA A 302     -10.029   9.352  15.659  1.00  0.00      A    H
ATOM   3229  CA  ALA A 302      -9.830   8.032  14.002  1.00  0.00      A    C
ATOM   3230  HA  ALA A 302      -9.363   7.059  14.005  1.00  0.00      A    H
ATOM   3231  CB  ALA A 302     -11.284   7.853  14.185  1.00  0.00      A    C
ATOM   3232  HB1 ALA A 302     -11.475   7.482  15.215  1.00  0.00      A    H
ATOM   3233  HB2 ALA A 302     -11.805   8.829  14.081  1.00  0.00      A    H
ATOM   3234  HB3 ALA A 302     -11.779   7.084  13.554  1.00  0.00      A    H
ATOM   3235  C   ALA A 302      -9.554   8.454  12.550  1.00  0.00      A    C
ATOM   3236  O   ALA A 302      -9.467   7.737  11.564  1.00  0.00      A    O
ATOM   3237  N   LEU A 303      -9.446   9.787  12.279  1.00  0.00      A    N
ATOM   3238  HN  LEU A 303      -9.456  10.494  12.982  1.00  0.00      A    H
ATOM   3239  CA  LEU A 303      -9.064  10.236  10.967  1.00  0.00      A    C
ATOM   3240  HA  LEU A 303      -9.521   9.720  10.135  1.00  0.00      A    H
ATOM   3241  CB  LEU A 303      -9.470  11.791  10.815  1.00  0.00      A    C
ATOM   3242  HB1 LEU A 303     -10.579  11.830  10.862  1.00  0.00      A    H
ATOM   3243  HB2 LEU A 303      -9.080  12.342  11.698  1.00  0.00      A    H
ATOM   3244  CG  LEU A 303      -9.002  12.546   9.524  1.00  0.00      A    C
ATOM   3245  HG  LEU A 303      -9.505  13.536   9.545  1.00  0.00      A    H
ATOM   3246  CD1 LEU A 303      -7.497  12.913   9.448  1.00  0.00      A    C
ATOM   3247 HD11 LEU A 303      -6.900  11.982   9.554  1.00  0.00      A    H
ATOM   3248 HD12 LEU A 303      -7.296  13.432   8.486  1.00  0.00      A    H
ATOM   3249 HD13 LEU A 303      -7.209  13.700  10.178  1.00  0.00      A    H
ATOM   3250  CD2 LEU A 303      -9.471  11.922   8.195  1.00  0.00      A    C
ATOM   3251 HD21 LEU A 303     -10.557  11.759   8.028  1.00  0.00      A    H
ATOM   3252 HD22 LEU A 303      -9.033  12.437   7.313  1.00  0.00      A    H
ATOM   3253 HD23 LEU A 303      -8.957  10.951   8.026  1.00  0.00      A    H
ATOM   3254  C   LEU A 303      -7.577  10.002  10.685  1.00  0.00      A    C
ATOM   3255  O   LEU A 303      -7.313   9.436   9.622  1.00  0.00      A    O
ATOM   3256  N   TRP A 304      -6.685  10.120  11.693  1.00  0.00      A    N
ATOM   3257  HN  TRP A 304      -6.997  10.701  12.440  1.00  0.00      A    H
ATOM   3258  CA  TRP A 304      -5.280   9.787  11.674  1.00  0.00      A    C
ATOM   3259  HA  TRP A 304      -4.873  10.314  10.824  1.00  0.00      A    H
ATOM   3260  CB  TRP A 304      -4.531  10.287  12.968  1.00  0.00      A    C
ATOM   3261  HB1 TRP A 304      -4.517  11.396  12.908  1.00  0.00      A    H
ATOM   3262  HB2 TRP A 304      -5.245  10.048  13.785  1.00  0.00      A    H
ATOM   3263  CG  TRP A 304      -3.114   9.735  13.287  1.00  0.00      A    C
ATOM   3264  CD1 TRP A 304      -2.763   8.730  14.141  1.00  0.00      A    C
ATOM   3265  HD1 TRP A 304      -3.470   8.136  14.701  1.00  0.00      A    H
ATOM   3266  NE1 TRP A 304      -1.364   8.528  13.990  1.00  0.00      A    N
ATOM   3267  HE1 TRP A 304      -0.763   8.129  14.648  1.00  0.00      A    H
ATOM   3268  CE2 TRP A 304      -0.849   9.375  13.120  1.00  0.00      A    C
ATOM   3269  CD2 TRP A 304      -1.912  10.167  12.615  1.00  0.00      A    C
ATOM   3270  CE3 TRP A 304      -1.801  11.092  11.531  1.00  0.00      A    C
ATOM   3271  HE3 TRP A 304      -2.651  11.557  11.053  1.00  0.00      A    H
ATOM   3272  CZ3 TRP A 304      -0.506  11.219  11.090  1.00  0.00      A    C
ATOM   3273  HZ3 TRP A 304      -0.383  11.832  10.210  1.00  0.00      A    H
ATOM   3274  CZ2 TRP A 304       0.469   9.546  12.639  1.00  0.00      A    C
ATOM   3275  HZ2 TRP A 304       1.283   8.916  12.964  1.00  0.00      A    H
ATOM   3276  CH2 TRP A 304       0.589  10.558  11.625  1.00  0.00      A    C
ATOM   3277  HH2 TRP A 304       1.556  10.697  11.166  1.00  0.00      A    H
ATOM   3278  C   TRP A 304      -5.111   8.344  11.388  1.00  0.00      A    C
ATOM   3279  O   TRP A 304      -4.285   7.936  10.541  1.00  0.00      A    O
ATOM   3280  N   TRP A 305      -5.773   7.515  12.154  1.00  0.00      A    N
ATOM   3281  HN  TRP A 305      -6.358   7.943  12.839  1.00  0.00      A    H
ATOM   3282  CA  TRP A 305      -5.735   6.096  12.049  1.00  0.00      A    C
ATOM   3283  HA  TRP A 305      -4.686   5.850  12.117  1.00  0.00      A    H
ATOM   3284  CB  TRP A 305      -6.500   5.282  13.167  1.00  0.00      A    C
ATOM   3285  HB1 TRP A 305      -5.732   5.084  13.945  1.00  0.00      A    H
ATOM   3286  HB2 TRP A 305      -7.319   5.954  13.500  1.00  0.00      A    H
ATOM   3287  CG  TRP A 305      -7.009   3.943  12.756  1.00  0.00      A    C
ATOM   3288  CD1 TRP A 305      -6.398   2.742  12.981  1.00  0.00      A    C
ATOM   3289  HD1 TRP A 305      -5.419   2.732  13.438  1.00  0.00      A    H
ATOM   3290  NE1 TRP A 305      -7.061   1.795  12.271  1.00  0.00      A    N
ATOM   3291  HE1 TRP A 305      -6.731   0.921  11.989  1.00  0.00      A    H
ATOM   3292  CE2 TRP A 305      -8.173   2.287  11.654  1.00  0.00      A    C
ATOM   3293  CD2 TRP A 305      -8.262   3.646  12.091  1.00  0.00      A    C
ATOM   3294  CE3 TRP A 305      -9.317   4.440  11.700  1.00  0.00      A    C
ATOM   3295  HE3 TRP A 305      -9.446   5.496  11.886  1.00  0.00      A    H
ATOM   3296  CZ3 TRP A 305     -10.338   3.791  11.027  1.00  0.00      A    C
ATOM   3297  HZ3 TRP A 305     -11.184   4.452  10.911  1.00  0.00      A    H
ATOM   3298  CZ2 TRP A 305      -9.179   1.671  10.867  1.00  0.00      A    C
ATOM   3299  HZ2 TRP A 305      -9.174   0.613  10.651  1.00  0.00      A    H
ATOM   3300  CH2 TRP A 305     -10.361   2.466  10.637  1.00  0.00      A    C
ATOM   3301  HH2 TRP A 305     -11.185   2.092  10.048  1.00  0.00      A    H
ATOM   3302  C   TRP A 305      -6.024   5.595  10.671  1.00  0.00      A    C
ATOM   3303  O   TRP A 305      -5.322   4.742  10.085  1.00  0.00      A    O
ATOM   3304  N   GLY A 306      -7.067   6.179  10.105  1.00  0.00      A    N
ATOM   3305  HN  GLY A 306      -7.474   6.849  10.721  1.00  0.00      A    H
ATOM   3306  CA  GLY A 306      -7.585   5.879   8.764  1.00  0.00      A    C
ATOM   3307  HA1 GLY A 306      -8.447   6.511   8.611  1.00  0.00      A    H
ATOM   3308  HA2 GLY A 306      -7.860   4.835   8.764  1.00  0.00      A    H
ATOM   3309  C   GLY A 306      -6.730   6.321   7.682  1.00  0.00      A    C
ATOM   3310  O   GLY A 306      -6.700   5.670   6.685  1.00  0.00      A    O
ATOM   3311  N   VAL A 307      -6.056   7.478   7.810  1.00  0.00      A    N
ATOM   3312  HN  VAL A 307      -6.270   8.017   8.621  1.00  0.00      A    H
ATOM   3313  CA  VAL A 307      -5.181   8.060   6.717  1.00  0.00      A    C
ATOM   3314  HA  VAL A 307      -5.580   7.930   5.722  1.00  0.00      A    H
ATOM   3315  CB  VAL A 307      -5.042   9.562   6.750  1.00  0.00      A    C
ATOM   3316  HB  VAL A 307      -6.067   9.954   6.924  1.00  0.00      A    H
ATOM   3317  CG1 VAL A 307      -4.148  10.022   7.867  1.00  0.00      A    C
ATOM   3318 HG11 VAL A 307      -4.319   9.502   8.833  1.00  0.00      A    H
ATOM   3319 HG12 VAL A 307      -3.073   9.865   7.636  1.00  0.00      A    H
ATOM   3320 HG13 VAL A 307      -4.324  11.103   8.058  1.00  0.00      A    H
ATOM   3321  CG2 VAL A 307      -4.447  10.095   5.455  1.00  0.00      A    C
ATOM   3322 HG21 VAL A 307      -4.956   9.704   4.549  1.00  0.00      A    H
ATOM   3323 HG22 VAL A 307      -4.607  11.192   5.392  1.00  0.00      A    H
ATOM   3324 HG23 VAL A 307      -3.349   9.948   5.372  1.00  0.00      A    H
ATOM   3325  C   VAL A 307      -3.857   7.223   6.644  1.00  0.00      A    C
ATOM   3326  O   VAL A 307      -3.232   6.977   5.571  1.00  0.00      A    O
ATOM   3327  N   VAL A 308      -3.296   6.776   7.779  1.00  0.00      A    N
ATOM   3328  HN  VAL A 308      -3.767   7.008   8.627  1.00  0.00      A    H
ATOM   3329  CA  VAL A 308      -2.182   5.851   7.893  1.00  0.00      A    C
ATOM   3330  HA  VAL A 308      -1.313   6.310   7.445  1.00  0.00      A    H
ATOM   3331  CB  VAL A 308      -1.919   5.913   9.348  1.00  0.00      A    C
ATOM   3332  HB  VAL A 308      -2.811   5.680   9.968  1.00  0.00      A    H
ATOM   3333  CG1 VAL A 308      -0.993   4.746   9.711  1.00  0.00      A    C
ATOM   3334 HG11 VAL A 308      -0.049   4.728   9.124  1.00  0.00      A    H
ATOM   3335 HG12 VAL A 308      -0.696   4.785  10.781  1.00  0.00      A    H
ATOM   3336 HG13 VAL A 308      -1.474   3.777   9.461  1.00  0.00      A    H
ATOM   3337  CG2 VAL A 308      -1.255   7.215   9.680  1.00  0.00      A    C
ATOM   3338 HG21 VAL A 308      -1.838   8.155   9.788  1.00  0.00      A    H
ATOM   3339 HG22 VAL A 308      -0.699   7.054  10.628  1.00  0.00      A    H
ATOM   3340 HG23 VAL A 308      -0.498   7.471   8.908  1.00  0.00      A    H
ATOM   3341  C   VAL A 308      -2.541   4.478   7.423  1.00  0.00      A    C
ATOM   3342  O   VAL A 308      -1.807   3.664   6.799  1.00  0.00      A    O
ATOM   3343  N   THR A 309      -3.785   4.014   7.727  1.00  0.00      A    N
ATOM   3344  HN  THR A 309      -4.253   4.512   8.453  1.00  0.00      A    H
ATOM   3345  CA  THR A 309      -4.358   2.679   7.387  1.00  0.00      A    C
ATOM   3346  HA  THR A 309      -3.599   1.940   7.598  1.00  0.00      A    H
ATOM   3347  CB  THR A 309      -5.783   2.367   8.124  1.00  0.00      A    C
ATOM   3348  HB  THR A 309      -6.451   3.248   8.015  1.00  0.00      A    H
ATOM   3349  OG1 THR A 309      -5.600   2.058   9.514  1.00  0.00      A    O
ATOM   3350  HG1 THR A 309      -5.452   2.911   9.929  1.00  0.00      A    H
ATOM   3351  CG2 THR A 309      -6.481   1.230   7.504  1.00  0.00      A    C
ATOM   3352 HG21 THR A 309      -7.387   1.078   8.130  1.00  0.00      A    H
ATOM   3353 HG22 THR A 309      -6.832   1.236   6.450  1.00  0.00      A    H
ATOM   3354 HG23 THR A 309      -5.854   0.317   7.581  1.00  0.00      A    H
ATOM   3355  C   THR A 309      -4.519   2.535   5.825  1.00  0.00      A    C
ATOM   3356  O   THR A 309      -4.029   1.585   5.189  1.00  0.00      A    O
ATOM   3357  N   VAL A 310      -5.072   3.548   5.245  1.00  0.00      A    N
ATOM   3358  HN  VAL A 310      -5.462   4.241   5.846  1.00  0.00      A    H
ATOM   3359  CA  VAL A 310      -5.332   3.451   3.790  1.00  0.00      A    C
ATOM   3360  HA  VAL A 310      -5.555   2.430   3.516  1.00  0.00      A    H
ATOM   3361  CB  VAL A 310      -6.476   4.376   3.533  1.00  0.00      A    C
ATOM   3362  HB  VAL A 310      -7.238   4.262   4.334  1.00  0.00      A    H
ATOM   3363  CG1 VAL A 310      -5.981   5.809   3.613  1.00  0.00      A    C
ATOM   3364 HG11 VAL A 310      -5.537   5.937   4.623  1.00  0.00      A    H
ATOM   3365 HG12 VAL A 310      -5.221   6.103   2.857  1.00  0.00      A    H
ATOM   3366 HG13 VAL A 310      -6.826   6.491   3.379  1.00  0.00      A    H
ATOM   3367  CG2 VAL A 310      -7.120   4.117   2.141  1.00  0.00      A    C
ATOM   3368 HG21 VAL A 310      -6.436   4.256   1.277  1.00  0.00      A    H
ATOM   3369 HG22 VAL A 310      -7.363   3.034   2.083  1.00  0.00      A    H
ATOM   3370 HG23 VAL A 310      -8.064   4.702   2.097  1.00  0.00      A    H
ATOM   3371  C   VAL A 310      -4.023   3.791   2.943  1.00  0.00      A    C
ATOM   3372  O   VAL A 310      -3.981   3.627   1.677  1.00  0.00      A    O
ATOM   3373  N   THR A 311      -2.955   4.158   3.599  1.00  0.00      A    N
ATOM   3374  HN  THR A 311      -3.047   4.317   4.579  1.00  0.00      A    H
ATOM   3375  CA  THR A 311      -1.574   4.228   2.989  1.00  0.00      A    C
ATOM   3376  HA  THR A 311      -1.608   4.225   1.909  1.00  0.00      A    H
ATOM   3377  CB  THR A 311      -0.836   5.598   3.206  1.00  0.00      A    C
ATOM   3378  HB  THR A 311       0.209   5.553   2.832  1.00  0.00      A    H
ATOM   3379  OG1 THR A 311      -0.846   5.831   4.636  1.00  0.00      A    O
ATOM   3380  HG1 THR A 311      -1.631   6.358   4.806  1.00  0.00      A    H
ATOM   3381  CG2 THR A 311      -1.642   6.682   2.517  1.00  0.00      A    C
ATOM   3382 HG21 THR A 311      -2.714   6.569   2.786  1.00  0.00      A    H
ATOM   3383 HG22 THR A 311      -1.347   7.651   2.974  1.00  0.00      A    H
ATOM   3384 HG23 THR A 311      -1.652   6.618   1.408  1.00  0.00      A    H
ATOM   3385  C   THR A 311      -0.724   3.004   3.313  1.00  0.00      A    C
ATOM   3386  O   THR A 311       0.441   2.961   2.883  1.00  0.00      A    O
ATOM   3387  N   THR A 312      -1.313   2.000   3.926  1.00  0.00      A    N
ATOM   3388  HN  THR A 312      -2.246   1.990   4.278  1.00  0.00      A    H
ATOM   3389  CA  THR A 312      -0.694   0.693   4.320  1.00  0.00      A    C
ATOM   3390  HA  THR A 312      -1.390   0.231   5.005  1.00  0.00      A    H
ATOM   3391  CB  THR A 312      -0.510  -0.314   3.175  1.00  0.00      A    C
ATOM   3392  HB  THR A 312      -0.059  -1.194   3.681  1.00  0.00      A    H
ATOM   3393  OG1 THR A 312       0.088   0.112   1.933  1.00  0.00      A    O
ATOM   3394  HG1 THR A 312       1.007   0.376   2.017  1.00  0.00      A    H
ATOM   3395  CG2 THR A 312      -1.959  -0.816   2.799  1.00  0.00      A    C
ATOM   3396 HG21 THR A 312      -2.572  -0.063   2.259  1.00  0.00      A    H
ATOM   3397 HG22 THR A 312      -1.874  -1.722   2.162  1.00  0.00      A    H
ATOM   3398 HG23 THR A 312      -2.576  -1.097   3.679  1.00  0.00      A    H
ATOM   3399  C   THR A 312       0.570   0.860   5.062  1.00  0.00      A    C
ATOM   3400  O   THR A 312       1.434   0.016   4.955  1.00  0.00      A    O
ATOM   3401  N   ILE A 313       0.842   1.977   5.758  1.00  0.00      A    N
ATOM   3402  HN  ILE A 313       0.356   2.837   5.628  1.00  0.00      A    H
ATOM   3403  CA  ILE A 313       2.058   2.205   6.524  1.00  0.00      A    C
ATOM   3404  HA  ILE A 313       2.924   2.281   5.882  1.00  0.00      A    H
ATOM   3405  CB  ILE A 313       2.099   3.650   7.070  1.00  0.00      A    C
ATOM   3406  HB  ILE A 313       1.129   3.746   7.604  1.00  0.00      A    H
ATOM   3407  CG2 ILE A 313       3.209   3.819   8.146  1.00  0.00      A    C
ATOM   3408 HG21 ILE A 313       2.999   3.102   8.968  1.00  0.00      A    H
ATOM   3409 HG22 ILE A 313       4.192   3.625   7.665  1.00  0.00      A    H
ATOM   3410 HG23 ILE A 313       3.379   4.813   8.612  1.00  0.00      A    H
ATOM   3411  CG1 ILE A 313       2.233   4.806   6.081  1.00  0.00      A    C
ATOM   3412 HG11 ILE A 313       1.189   4.954   5.734  1.00  0.00      A    H
ATOM   3413 HG12 ILE A 313       2.474   5.750   6.615  1.00  0.00      A    H
ATOM   3414  CD  ILE A 313       3.253   4.676   5.003  1.00  0.00      A    C
ATOM   3415  HD1 ILE A 313       3.037   5.371   4.163  1.00  0.00      A    H
ATOM   3416  HD2 ILE A 313       4.213   4.842   5.537  1.00  0.00      A    H
ATOM   3417  HD3 ILE A 313       3.540   3.665   4.644  1.00  0.00      A    H
ATOM   3418  C   ILE A 313       2.238   1.068   7.555  1.00  0.00      A    C
ATOM   3419  O   ILE A 313       3.266   0.402   7.580  1.00  0.00      A    O
ATOM   3420  N   GLY A 314       1.154   0.755   8.359  1.00  0.00      A    N
ATOM   3421  HN  GLY A 314       0.442   1.441   8.230  1.00  0.00      A    H
ATOM   3422  CA  GLY A 314       1.046  -0.289   9.354  1.00  0.00      A    C
ATOM   3423  HA1 GLY A 314       2.019  -0.752   9.437  1.00  0.00      A    H
ATOM   3424  HA2 GLY A 314       0.199  -0.890   9.060  1.00  0.00      A    H
ATOM   3425  C   GLY A 314       0.731   0.361  10.632  1.00  0.00      A    C
ATOM   3426  O   GLY A 314       0.895   1.572  10.653  1.00  0.00      A    O
ATOM   3427  N   TYR A 315       0.297  -0.376  11.632  1.00  0.00      A    N
ATOM   3428  HN  TYR A 315       0.207  -1.364  11.533  1.00  0.00      A    H
ATOM   3429  CA  TYR A 315      -0.202   0.178  12.877  1.00  0.00      A    C
ATOM   3430  HA  TYR A 315       0.490   0.980  13.086  1.00  0.00      A    H
ATOM   3431  CB  TYR A 315      -1.681   0.675  12.759  1.00  0.00      A    C
ATOM   3432  HB1 TYR A 315      -1.952   0.725  11.682  1.00  0.00      A    H
ATOM   3433  HB2 TYR A 315      -2.471   0.006  13.162  1.00  0.00      A    H
ATOM   3434  CG  TYR A 315      -1.910   1.952  13.500  1.00  0.00      A    C
ATOM   3435  CD1 TYR A 315      -2.432   1.878  14.805  1.00  0.00      A    C
ATOM   3436  HD1 TYR A 315      -2.622   0.894  15.206  1.00  0.00      A    H
ATOM   3437  CE1 TYR A 315      -2.746   3.020  15.475  1.00  0.00      A    C
ATOM   3438  HE1 TYR A 315      -3.272   2.984  16.418  1.00  0.00      A    H
ATOM   3439  CZ  TYR A 315      -2.615   4.258  14.871  1.00  0.00      A    C
ATOM   3440  OH  TYR A 315      -3.361   5.287  15.359  1.00  0.00      A    O
ATOM   3441  HH  TYR A 315      -4.213   5.014  15.705  1.00  0.00      A    H
ATOM   3442  CD2 TYR A 315      -1.798   3.175  12.869  1.00  0.00      A    C
ATOM   3443  HD2 TYR A 315      -1.265   3.172  11.930  1.00  0.00      A    H
ATOM   3444  CE2 TYR A 315      -1.960   4.359  13.626  1.00  0.00      A    C
ATOM   3445  HE2 TYR A 315      -1.845   5.315  13.136  1.00  0.00      A    H
ATOM   3446  C   TYR A 315      -0.104  -0.869  13.970  1.00  0.00      A    C
ATOM   3447  O   TYR A 315      -0.164  -2.061  13.654  1.00  0.00      A    O
ATOM   3448  N   GLY A 316       0.007  -0.478  15.284  1.00  0.00      A    N
ATOM   3449  HN  GLY A 316       0.073   0.488  15.522  1.00  0.00      A    H
ATOM   3450  CA  GLY A 316       0.220  -1.363  16.435  1.00  0.00      A    C
ATOM   3451  HA1 GLY A 316       0.911  -0.878  17.108  1.00  0.00      A    H
ATOM   3452  HA2 GLY A 316       0.528  -2.352  16.129  1.00  0.00      A    H
ATOM   3453  C   GLY A 316      -1.064  -1.693  17.130  1.00  0.00      A    C
ATOM   3454  O   GLY A 316      -1.498  -2.850  17.094  1.00  0.00      A    O
ATOM   3455  N   ASP A 317      -1.719  -0.681  17.813  1.00  0.00      A    N
ATOM   3456  HN  ASP A 317      -1.443   0.269  17.688  1.00  0.00      A    H
ATOM   3457  CA  ASP A 317      -2.903  -0.907  18.540  1.00  0.00      A    C
ATOM   3458  HA  ASP A 317      -3.319  -1.893  18.393  1.00  0.00      A    H
ATOM   3459  CB  ASP A 317      -2.430  -0.898  20.011  1.00  0.00      A    C
ATOM   3460  HB1 ASP A 317      -1.470  -1.450  20.099  1.00  0.00      A    H
ATOM   3461  HB2 ASP A 317      -2.163   0.121  20.364  1.00  0.00      A    H
ATOM   3462  CG  ASP A 317      -3.280  -1.620  21.014  1.00  0.00      A    C
ATOM   3463  OD1 ASP A 317      -2.950  -1.416  22.266  1.00  0.00      A    O
ATOM   3464  OD2 ASP A 317      -4.353  -2.243  20.685  1.00  0.00      A    O
ATOM   3465  C   ASP A 317      -4.031   0.043  18.223  1.00  0.00      A    C
ATOM   3466  O   ASP A 317      -3.758   1.061  17.643  1.00  0.00      A    O
ATOM   3467  N   LYS A 318      -5.195  -0.228  18.686  1.00  0.00      A    N
ATOM   3468  HN  LYS A 318      -5.311  -1.070  19.207  1.00  0.00      A    H
ATOM   3469  CA  LYS A 318      -6.449   0.519  18.703  1.00  0.00      A    C
ATOM   3470  HA  LYS A 318      -7.129  -0.046  19.323  1.00  0.00      A    H
ATOM   3471  CB  LYS A 318      -6.340   1.905  19.316  1.00  0.00      A    C
ATOM   3472  HB1 LYS A 318      -5.802   2.509  18.555  1.00  0.00      A    H
ATOM   3473  HB2 LYS A 318      -7.342   2.365  19.457  1.00  0.00      A    H
ATOM   3474  CG  LYS A 318      -5.673   1.953  20.655  1.00  0.00      A    C
ATOM   3475  HG1 LYS A 318      -4.572   1.802  20.646  1.00  0.00      A    H
ATOM   3476  HG2 LYS A 318      -5.794   2.970  21.083  1.00  0.00      A    H
ATOM   3477  CD  LYS A 318      -6.354   0.937  21.597  1.00  0.00      A    C
ATOM   3478  HD1 LYS A 318      -7.449   1.125  21.596  1.00  0.00      A    H
ATOM   3479  HD2 LYS A 318      -6.246  -0.084  21.173  1.00  0.00      A    H
ATOM   3480  CE  LYS A 318      -5.896   0.957  23.035  1.00  0.00      A    C
ATOM   3481  HE1 LYS A 318      -6.190   1.849  23.628  1.00  0.00      A    H
ATOM   3482  HE2 LYS A 318      -6.463   0.209  23.630  1.00  0.00      A    H
ATOM   3483  NZ  LYS A 318      -4.533   0.881  23.125  1.00  0.00      A    N
ATOM   3484  HZ1 LYS A 318      -4.139   1.751  22.713  1.00  0.00      A    H
ATOM   3485  HZ2 LYS A 318      -4.216   0.902  24.116  1.00  0.00      A    H
ATOM   3486  HZ3 LYS A 318      -4.134   0.066  22.618  1.00  0.00      A    H
ATOM   3487  C   LYS A 318      -7.243   0.563  17.395  1.00  0.00      A    C
ATOM   3488  O   LYS A 318      -7.729   1.593  16.931  1.00  0.00      A    O
ATOM   3489  N   VAL A 319      -7.502  -0.649  16.863  1.00  0.00      A    N
ATOM   3490  HN  VAL A 319      -7.178  -1.402  17.431  1.00  0.00      A    H
ATOM   3491  CA  VAL A 319      -8.193  -0.895  15.646  1.00  0.00      A    C
ATOM   3492  HA  VAL A 319      -8.232   0.060  15.144  1.00  0.00      A    H
ATOM   3493  CB  VAL A 319      -7.248  -1.875  14.917  1.00  0.00      A    C
ATOM   3494  HB  VAL A 319      -7.602  -2.045  13.877  1.00  0.00      A    H
ATOM   3495  CG1 VAL A 319      -5.834  -1.250  14.716  1.00  0.00      A    C
ATOM   3496 HG11 VAL A 319      -5.890  -0.435  13.964  1.00  0.00      A    H
ATOM   3497 HG12 VAL A 319      -5.275  -0.863  15.595  1.00  0.00      A    H
ATOM   3498 HG13 VAL A 319      -5.151  -2.027  14.310  1.00  0.00      A    H
ATOM   3499  CG2 VAL A 319      -7.046  -3.206  15.688  1.00  0.00      A    C
ATOM   3500 HG21 VAL A 319      -6.582  -2.968  16.669  1.00  0.00      A    H
ATOM   3501 HG22 VAL A 319      -8.028  -3.704  15.837  1.00  0.00      A    H
ATOM   3502 HG23 VAL A 319      -6.314  -3.815  15.114  1.00  0.00      A    H
ATOM   3503  C   VAL A 319      -9.566  -1.390  15.870  1.00  0.00      A    C
ATOM   3504  O   VAL A 319      -9.724  -1.919  16.958  1.00  0.00      A    O
ATOM   3505  N   PRO A 320     -10.538  -1.344  15.006  1.00  0.00      A    N
ATOM   3506  CD  PRO A 320     -10.319  -0.849  13.600  1.00  0.00      A    C
ATOM   3507  HD1 PRO A 320      -9.934  -1.694  12.989  1.00  0.00      A    H
ATOM   3508  HD2 PRO A 320      -9.569  -0.030  13.569  1.00  0.00      A    H
ATOM   3509  CA  PRO A 320     -11.940  -1.728  15.209  1.00  0.00      A    C
ATOM   3510  HA  PRO A 320     -12.303  -0.978  15.896  1.00  0.00      A    H
ATOM   3511  CB  PRO A 320     -12.577  -1.532  13.812  1.00  0.00      A    C
ATOM   3512  HB1 PRO A 320     -13.637  -1.207  13.883  1.00  0.00      A    H
ATOM   3513  HB2 PRO A 320     -12.549  -2.501  13.269  1.00  0.00      A    H
ATOM   3514  CG  PRO A 320     -11.678  -0.483  13.113  1.00  0.00      A    C
ATOM   3515  HG1 PRO A 320     -11.942   0.569  13.350  1.00  0.00      A    H
ATOM   3516  HG2 PRO A 320     -11.860  -0.528  12.018  1.00  0.00      A    H
ATOM   3517  C   PRO A 320     -12.272  -3.030  15.909  1.00  0.00      A    C
ATOM   3518  O   PRO A 320     -11.723  -4.079  15.516  1.00  0.00      A    O
ATOM   3519  N   GLN A 321     -13.204  -3.061  16.869  1.00  0.00      A    N
ATOM   3520  HN  GLN A 321     -13.700  -2.260  17.196  1.00  0.00      A    H
ATOM   3521  CA  GLN A 321     -13.548  -4.297  17.597  1.00  0.00      A    C
ATOM   3522  HA  GLN A 321     -12.796  -5.068  17.521  1.00  0.00      A    H
ATOM   3523  CB  GLN A 321     -13.544  -3.844  19.086  1.00  0.00      A    C
ATOM   3524  HB1 GLN A 321     -14.416  -3.156  19.078  1.00  0.00      A    H
ATOM   3525  HB2 GLN A 321     -13.655  -4.588  19.904  1.00  0.00      A    H
ATOM   3526  CG  GLN A 321     -12.291  -3.023  19.526  1.00  0.00      A    C
ATOM   3527  HG1 GLN A 321     -12.099  -2.092  18.952  1.00  0.00      A    H
ATOM   3528  HG2 GLN A 321     -12.354  -2.539  20.524  1.00  0.00      A    H
ATOM   3529  CD  GLN A 321     -10.958  -3.864  19.672  1.00  0.00      A    C
ATOM   3530  OE1 GLN A 321     -10.806  -4.348  20.785  1.00  0.00      A    O
ATOM   3531  NE2 GLN A 321     -10.192  -4.116  18.606  1.00  0.00      A    N
ATOM   3532 HE21 GLN A 321      -9.317  -4.589  18.707  1.00  0.00      A    H
ATOM   3533 HE22 GLN A 321     -10.319  -3.654  17.728  1.00  0.00      A    H
ATOM   3534  C   GLN A 321     -14.843  -4.909  17.240  1.00  0.00      A    C
ATOM   3535  O   GLN A 321     -14.966  -6.144  17.406  1.00  0.00      A    O
ATOM   3536  N   THR A 322     -15.791  -4.164  16.750  1.00  0.00      A    N
ATOM   3537  HN  THR A 322     -15.495  -3.226  16.590  1.00  0.00      A    H
ATOM   3538  CA  THR A 322     -17.119  -4.559  16.562  1.00  0.00      A    C
ATOM   3539  HA  THR A 322     -17.324  -5.424  17.176  1.00  0.00      A    H
ATOM   3540  CB  THR A 322     -18.314  -3.560  16.824  1.00  0.00      A    C
ATOM   3541  HB  THR A 322     -19.255  -4.090  16.564  1.00  0.00      A    H
ATOM   3542  OG1 THR A 322     -18.351  -2.446  15.975  1.00  0.00      A    O
ATOM   3543  HG1 THR A 322     -17.510  -1.989  16.056  1.00  0.00      A    H
ATOM   3544  CG2 THR A 322     -18.095  -2.992  18.235  1.00  0.00      A    C
ATOM   3545 HG21 THR A 322     -18.285  -3.837  18.931  1.00  0.00      A    H
ATOM   3546 HG22 THR A 322     -17.113  -2.478  18.301  1.00  0.00      A    H
ATOM   3547 HG23 THR A 322     -18.820  -2.207  18.539  1.00  0.00      A    H
ATOM   3548  C   THR A 322     -17.217  -4.932  15.112  1.00  0.00      A    C
ATOM   3549  O   THR A 322     -16.555  -4.354  14.258  1.00  0.00      A    O
ATOM   3550  N   TRP A 323     -18.067  -5.959  14.854  1.00  0.00      A    N
ATOM   3551  HN  TRP A 323     -18.585  -6.366  15.603  1.00  0.00      A    H
ATOM   3552  CA  TRP A 323     -18.304  -6.468  13.564  1.00  0.00      A    C
ATOM   3553  HA  TRP A 323     -17.398  -6.971  13.260  1.00  0.00      A    H
ATOM   3554  CB  TRP A 323     -19.288  -7.656  13.645  1.00  0.00      A    C
ATOM   3555  HB1 TRP A 323     -20.164  -7.461  14.300  1.00  0.00      A    H
ATOM   3556  HB2 TRP A 323     -19.559  -7.886  12.592  1.00  0.00      A    H
ATOM   3557  CG  TRP A 323     -18.819  -8.964  14.210  1.00  0.00      A    C
ATOM   3558  CD1 TRP A 323     -17.769  -9.154  15.123  1.00  0.00      A    C
ATOM   3559  HD1 TRP A 323     -17.213  -8.365  15.607  1.00  0.00      A    H
ATOM   3560  NE1 TRP A 323     -17.499 -10.489  15.365  1.00  0.00      A    N
ATOM   3561  HE1 TRP A 323     -16.816 -10.962  15.876  1.00  0.00      A    H
ATOM   3562  CE2 TRP A 323     -18.426 -11.236  14.672  1.00  0.00      A    C
ATOM   3563  CD2 TRP A 323     -19.284 -10.305  14.047  1.00  0.00      A    C
ATOM   3564  CE3 TRP A 323     -20.409 -10.997  13.368  1.00  0.00      A    C
ATOM   3565  HE3 TRP A 323     -21.218 -10.403  12.969  1.00  0.00      A    H
ATOM   3566  CZ3 TRP A 323     -20.470 -12.353  13.255  1.00  0.00      A    C
ATOM   3567  HZ3 TRP A 323     -21.330 -12.729  12.721  1.00  0.00      A    H
ATOM   3568  CZ2 TRP A 323     -18.603 -12.614  14.739  1.00  0.00      A    C
ATOM   3569  HZ2 TRP A 323     -17.906 -13.229  15.290  1.00  0.00      A    H
ATOM   3570  CH2 TRP A 323     -19.607 -13.138  13.960  1.00  0.00      A    C
ATOM   3571  HH2 TRP A 323     -19.771 -14.201  13.861  1.00  0.00      A    H
ATOM   3572  C   TRP A 323     -18.659  -5.448  12.483  1.00  0.00      A    C
ATOM   3573  O   TRP A 323     -18.058  -5.564  11.392  1.00  0.00      A    O
ATOM   3574  N   VAL A 324     -19.528  -4.424  12.805  1.00  0.00      A    N
ATOM   3575  HN  VAL A 324     -20.146  -4.402  13.587  1.00  0.00      A    H
ATOM   3576  CA  VAL A 324     -19.914  -3.330  11.898  1.00  0.00      A    C
ATOM   3577  HA  VAL A 324     -20.072  -3.818  10.947  1.00  0.00      A    H
ATOM   3578  CB  VAL A 324     -21.189  -2.521  12.151  1.00  0.00      A    C
ATOM   3579  HB  VAL A 324     -21.339  -2.362  13.240  1.00  0.00      A    H
ATOM   3580  CG1 VAL A 324     -21.220  -1.199  11.428  1.00  0.00      A    C
ATOM   3581 HG11 VAL A 324     -22.247  -0.796  11.563  1.00  0.00      A    H
ATOM   3582 HG12 VAL A 324     -20.506  -0.450  11.831  1.00  0.00      A    H
ATOM   3583 HG13 VAL A 324     -21.061  -1.305  10.334  1.00  0.00      A    H
ATOM   3584  CG2 VAL A 324     -22.365  -3.444  11.771  1.00  0.00      A    C
ATOM   3585 HG21 VAL A 324     -22.306  -4.390  12.350  1.00  0.00      A    H
ATOM   3586 HG22 VAL A 324     -23.352  -2.976  11.975  1.00  0.00      A    H
ATOM   3587 HG23 VAL A 324     -22.290  -3.674  10.687  1.00  0.00      A    H
ATOM   3588  C   VAL A 324     -18.735  -2.381  11.663  1.00  0.00      A    C
ATOM   3589  O   VAL A 324     -18.462  -2.089  10.511  1.00  0.00      A    O
ATOM   3590  N   GLY A 325     -17.864  -2.082  12.668  1.00  0.00      A    N
ATOM   3591  HN  GLY A 325     -17.950  -2.347  13.625  1.00  0.00      A    H
ATOM   3592  CA  GLY A 325     -16.578  -1.322  12.533  1.00  0.00      A    C
ATOM   3593  HA1 GLY A 325     -16.224  -1.290  13.553  1.00  0.00      A    H
ATOM   3594  HA2 GLY A 325     -16.689  -0.335  12.108  1.00  0.00      A    H
ATOM   3595  C   GLY A 325     -15.652  -2.060  11.646  1.00  0.00      A    C
ATOM   3596  O   GLY A 325     -14.857  -1.535  10.924  1.00  0.00      A    O
ATOM   3597  N   LYS A 326     -15.541  -3.395  11.846  1.00  0.00      A    N
ATOM   3598  HN  LYS A 326     -16.138  -3.738  12.567  1.00  0.00      A    H
ATOM   3599  CA  LYS A 326     -14.832  -4.352  11.080  1.00  0.00      A    C
ATOM   3600  HA  LYS A 326     -13.843  -3.929  10.984  1.00  0.00      A    H
ATOM   3601  CB  LYS A 326     -14.588  -5.653  11.800  1.00  0.00      A    C
ATOM   3602  HB1 LYS A 326     -15.613  -6.070  11.902  1.00  0.00      A    H
ATOM   3603  HB2 LYS A 326     -13.975  -6.291  11.129  1.00  0.00      A    H
ATOM   3604  CG  LYS A 326     -13.813  -5.474  13.115  1.00  0.00      A    C
ATOM   3605  HG1 LYS A 326     -12.787  -5.180  12.805  1.00  0.00      A    H
ATOM   3606  HG2 LYS A 326     -14.294  -4.733  13.789  1.00  0.00      A    H
ATOM   3607  CD  LYS A 326     -13.802  -6.839  13.923  1.00  0.00      A    C
ATOM   3608  HD1 LYS A 326     -13.441  -6.681  14.961  1.00  0.00      A    H
ATOM   3609  HD2 LYS A 326     -14.879  -7.089  14.033  1.00  0.00      A    H
ATOM   3610  CE  LYS A 326     -12.973  -7.927  13.233  1.00  0.00      A    C
ATOM   3611  HE1 LYS A 326     -13.281  -8.391  12.271  1.00  0.00      A    H
ATOM   3612  HE2 LYS A 326     -11.911  -7.625  13.105  1.00  0.00      A    H
ATOM   3613  NZ  LYS A 326     -12.916  -9.141  14.044  1.00  0.00      A    N
ATOM   3614  HZ1 LYS A 326     -13.542  -9.032  14.867  1.00  0.00      A    H
ATOM   3615  HZ2 LYS A 326     -13.119 -10.063  13.608  1.00  0.00      A    H
ATOM   3616  HZ3 LYS A 326     -11.968  -9.188  14.470  1.00  0.00      A    H
ATOM   3617  C   LYS A 326     -15.321  -4.435   9.595  1.00  0.00      A    C
ATOM   3618  O   LYS A 326     -14.594  -4.305   8.584  1.00  0.00      A    O
ATOM   3619  N   THR A 327     -16.618  -4.432   9.404  1.00  0.00      A    N
ATOM   3620  HN  THR A 327     -17.181  -4.555  10.217  1.00  0.00      A    H
ATOM   3621  CA  THR A 327     -17.150  -4.349   8.100  1.00  0.00      A    C
ATOM   3622  HA  THR A 327     -16.700  -5.174   7.567  1.00  0.00      A    H
ATOM   3623  CB  THR A 327     -18.688  -4.692   7.998  1.00  0.00      A    C
ATOM   3624  HB  THR A 327     -19.248  -4.161   8.798  1.00  0.00      A    H
ATOM   3625  OG1 THR A 327     -18.919  -6.059   8.072  1.00  0.00      A    O
ATOM   3626  HG1 THR A 327     -18.605  -6.260   8.957  1.00  0.00      A    H
ATOM   3627  CG2 THR A 327     -19.297  -4.290   6.662  1.00  0.00      A    C
ATOM   3628 HG21 THR A 327     -19.368  -3.198   6.471  1.00  0.00      A    H
ATOM   3629 HG22 THR A 327     -18.873  -4.788   5.764  1.00  0.00      A    H
ATOM   3630 HG23 THR A 327     -20.382  -4.519   6.741  1.00  0.00      A    H
ATOM   3631  C   THR A 327     -16.830  -3.027   7.333  1.00  0.00      A    C
ATOM   3632  O   THR A 327     -16.411  -3.061   6.161  1.00  0.00      A    O
ATOM   3633  N   ILE A 328     -17.000  -1.903   8.001  1.00  0.00      A    N
ATOM   3634  HN  ILE A 328     -17.366  -2.029   8.920  1.00  0.00      A    H
ATOM   3635  CA  ILE A 328     -16.674  -0.574   7.467  1.00  0.00      A    C
ATOM   3636  HA  ILE A 328     -17.209  -0.465   6.536  1.00  0.00      A    H
ATOM   3637  CB  ILE A 328     -17.074   0.739   8.266  1.00  0.00      A    C
ATOM   3638  HB  ILE A 328     -16.506   0.818   9.218  1.00  0.00      A    H
ATOM   3639  CG2 ILE A 328     -16.768   1.946   7.441  1.00  0.00      A    C
ATOM   3640 HG21 ILE A 328     -17.230   1.965   6.430  1.00  0.00      A    H
ATOM   3641 HG22 ILE A 328     -17.049   2.899   7.937  1.00  0.00      A    H
ATOM   3642 HG23 ILE A 328     -15.674   2.106   7.337  1.00  0.00      A    H
ATOM   3643  CG1 ILE A 328     -18.522   0.723   8.720  1.00  0.00      A    C
ATOM   3644 HG11 ILE A 328     -18.609   0.060   9.607  1.00  0.00      A    H
ATOM   3645 HG12 ILE A 328     -18.836   1.770   8.923  1.00  0.00      A    H
ATOM   3646  CD  ILE A 328     -19.506   0.198   7.534  1.00  0.00      A    C
ATOM   3647  HD1 ILE A 328     -20.459   0.206   8.105  1.00  0.00      A    H
ATOM   3648  HD2 ILE A 328     -19.538   0.967   6.732  1.00  0.00      A    H
ATOM   3649  HD3 ILE A 328     -19.352  -0.848   7.192  1.00  0.00      A    H
ATOM   3650  C   ILE A 328     -15.147  -0.508   7.171  1.00  0.00      A    C
ATOM   3651  O   ILE A 328     -14.754  -0.025   6.121  1.00  0.00      A    O
ATOM   3652  N   ALA A 329     -14.324  -1.080   8.076  1.00  0.00      A    N
ATOM   3653  HN  ALA A 329     -14.692  -1.470   8.917  1.00  0.00      A    H
ATOM   3654  CA  ALA A 329     -12.919  -1.186   7.834  1.00  0.00      A    C
ATOM   3655  HA  ALA A 329     -12.364  -0.272   7.683  1.00  0.00      A    H
ATOM   3656  CB  ALA A 329     -12.313  -1.939   9.048  1.00  0.00      A    C
ATOM   3657  HB1 ALA A 329     -12.392  -1.296   9.951  1.00  0.00      A    H
ATOM   3658  HB2 ALA A 329     -12.812  -2.920   9.196  1.00  0.00      A    H
ATOM   3659  HB3 ALA A 329     -11.229  -2.159   8.948  1.00  0.00      A    H
ATOM   3660  C   ALA A 329     -12.672  -2.052   6.634  1.00  0.00      A    C
ATOM   3661  O   ALA A 329     -11.721  -1.752   5.875  1.00  0.00      A    O
ATOM   3662  N   SER A 330     -13.423  -3.190   6.458  1.00  0.00      A    N
ATOM   3663  HN  SER A 330     -13.975  -3.432   7.252  1.00  0.00      A    H
ATOM   3664  CA  SER A 330     -13.226  -4.112   5.361  1.00  0.00      A    C
ATOM   3665  HA  SER A 330     -12.191  -4.413   5.289  1.00  0.00      A    H
ATOM   3666  CB  SER A 330     -14.157  -5.385   5.390  1.00  0.00      A    C
ATOM   3667  HB1 SER A 330     -15.257  -5.261   5.294  1.00  0.00      A    H
ATOM   3668  HB2 SER A 330     -13.897  -6.116   4.595  1.00  0.00      A    H
ATOM   3669  OG  SER A 330     -14.037  -6.259   6.517  1.00  0.00      A    O
ATOM   3670  HG1 SER A 330     -14.222  -5.753   7.312  1.00  0.00      A    H
ATOM   3671  C   SER A 330     -13.601  -3.431   4.043  1.00  0.00      A    C
ATOM   3672  O   SER A 330     -12.913  -3.561   3.033  1.00  0.00      A    O
ATOM   3673  N   CYS A 331     -14.702  -2.752   3.920  1.00  0.00      A    N
ATOM   3674  HN  CYS A 331     -15.165  -2.603   4.790  1.00  0.00      A    H
ATOM   3675  CA  CYS A 331     -15.222  -2.144   2.688  1.00  0.00      A    C
ATOM   3676  HA  CYS A 331     -15.242  -2.899   1.916  1.00  0.00      A    H
ATOM   3677  CB  CYS A 331     -16.566  -1.470   2.931  1.00  0.00      A    C
ATOM   3678  HB1 CYS A 331     -17.077  -2.228   3.562  1.00  0.00      A    H
ATOM   3679  HB2 CYS A 331     -16.476  -0.524   3.507  1.00  0.00      A    H
ATOM   3680  SG  CYS A 331     -17.479  -1.136   1.311  1.00  0.00      A    S
ATOM   3681  HG1 CYS A 331     -18.718  -1.387   1.709  1.00  0.00      A    H
ATOM   3682  C   CYS A 331     -14.259  -1.026   2.255  1.00  0.00      A    C
ATOM   3683  O   CYS A 331     -13.813  -0.983   1.143  1.00  0.00      A    O
ATOM   3684  N   PHE A 332     -13.855  -0.232   3.262  1.00  0.00      A    N
ATOM   3685  HN  PHE A 332     -14.017  -0.456   4.220  1.00  0.00      A    H
ATOM   3686  CA  PHE A 332     -12.751   0.800   3.039  1.00  0.00      A    C
ATOM   3687  HA  PHE A 332     -13.154   1.572   2.401  1.00  0.00      A    H
ATOM   3688  CB  PHE A 332     -12.494   1.583   4.363  1.00  0.00      A    C
ATOM   3689  HB1 PHE A 332     -13.443   1.946   4.814  1.00  0.00      A    H
ATOM   3690  HB2 PHE A 332     -12.016   0.929   5.124  1.00  0.00      A    H
ATOM   3691  CG  PHE A 332     -11.494   2.765   4.394  1.00  0.00      A    C
ATOM   3692  CD1 PHE A 332     -11.732   3.880   3.600  1.00  0.00      A    C
ATOM   3693  HD1 PHE A 332     -12.623   3.739   3.006  1.00  0.00      A    H
ATOM   3694  CE1 PHE A 332     -10.990   5.029   3.605  1.00  0.00      A    C
ATOM   3695  HE1 PHE A 332     -11.341   5.933   3.130  1.00  0.00      A    H
ATOM   3696  CZ  PHE A 332      -9.896   5.119   4.546  1.00  0.00      A    C
ATOM   3697  HZ  PHE A 332      -9.373   6.058   4.435  1.00  0.00      A    H
ATOM   3698  CD2 PHE A 332     -10.357   2.835   5.326  1.00  0.00      A    C
ATOM   3699  HD2 PHE A 332     -10.159   1.978   5.954  1.00  0.00      A    H
ATOM   3700  CE2 PHE A 332      -9.601   4.033   5.348  1.00  0.00      A    C
ATOM   3701  HE2 PHE A 332      -8.686   3.905   5.906  1.00  0.00      A    H
ATOM   3702  C   PHE A 332     -11.372   0.253   2.555  1.00  0.00      A    C
ATOM   3703  O   PHE A 332     -10.768   0.793   1.644  1.00  0.00      A    O
ATOM   3704  N   SER A 333     -10.836  -0.796   3.187  1.00  0.00      A    N
ATOM   3705  HN  SER A 333     -11.216  -1.090   4.061  1.00  0.00      A    H
ATOM   3706  CA  SER A 333      -9.569  -1.341   2.659  1.00  0.00      A    C
ATOM   3707  HA  SER A 333      -8.903  -0.493   2.602  1.00  0.00      A    H
ATOM   3708  CB  SER A 333      -8.953  -2.315   3.782  1.00  0.00      A    C
ATOM   3709  HB1 SER A 333      -9.337  -3.348   3.926  1.00  0.00      A    H
ATOM   3710  HB2 SER A 333      -7.900  -2.552   3.519  1.00  0.00      A    H
ATOM   3711  OG  SER A 333      -8.785  -1.475   4.964  1.00  0.00      A    O
ATOM   3712  HG1 SER A 333      -9.619  -1.546   5.433  1.00  0.00      A    H
ATOM   3713  C   SER A 333      -9.564  -1.916   1.316  1.00  0.00      A    C
ATOM   3714  O   SER A 333      -8.682  -1.716   0.518  1.00  0.00      A    O
ATOM   3715  N   VAL A 334     -10.702  -2.656   0.955  1.00  0.00      A    N
ATOM   3716  HN  VAL A 334     -11.499  -2.891   1.506  1.00  0.00      A    H
ATOM   3717  CA  VAL A 334     -10.864  -3.206  -0.391  1.00  0.00      A    C
ATOM   3718  HA  VAL A 334      -9.980  -3.715  -0.747  1.00  0.00      A    H
ATOM   3719  CB  VAL A 334     -12.120  -4.100  -0.426  1.00  0.00      A    C
ATOM   3720  HB  VAL A 334     -12.986  -3.521  -0.039  1.00  0.00      A    H
ATOM   3721  CG1 VAL A 334     -12.542  -4.563  -1.878  1.00  0.00      A    C
ATOM   3722 HG11 VAL A 334     -11.769  -5.273  -2.242  1.00  0.00      A    H
ATOM   3723 HG12 VAL A 334     -13.572  -4.939  -1.696  1.00  0.00      A    H
ATOM   3724 HG13 VAL A 334     -12.568  -3.658  -2.522  1.00  0.00      A    H
ATOM   3725  CG2 VAL A 334     -11.781  -5.268   0.512  1.00  0.00      A    C
ATOM   3726 HG21 VAL A 334     -10.897  -5.848   0.171  1.00  0.00      A    H
ATOM   3727 HG22 VAL A 334     -11.485  -4.863   1.504  1.00  0.00      A    H
ATOM   3728 HG23 VAL A 334     -12.513  -6.095   0.626  1.00  0.00      A    H
ATOM   3729  C   VAL A 334     -10.967  -2.168  -1.510  1.00  0.00      A    C
ATOM   3730  O   VAL A 334     -10.442  -2.328  -2.657  1.00  0.00      A    O
ATOM   3731  N   PHE A 335     -11.783  -1.058  -1.289  1.00  0.00      A    N
ATOM   3732  HN  PHE A 335     -12.281  -0.857  -0.448  1.00  0.00      A    H
ATOM   3733  CA  PHE A 335     -11.875   0.004  -2.252  1.00  0.00      A    C
ATOM   3734  HA  PHE A 335     -11.541  -0.380  -3.205  1.00  0.00      A    H
ATOM   3735  CB  PHE A 335     -13.313   0.541  -2.447  1.00  0.00      A    C
ATOM   3736  HB1 PHE A 335     -13.901   0.886  -1.569  1.00  0.00      A    H
ATOM   3737  HB2 PHE A 335     -13.395   1.331  -3.223  1.00  0.00      A    H
ATOM   3738  CG  PHE A 335     -14.201  -0.645  -2.960  1.00  0.00      A    C
ATOM   3739  CD1 PHE A 335     -14.003  -1.253  -4.208  1.00  0.00      A    C
ATOM   3740  HD1 PHE A 335     -13.248  -0.877  -4.882  1.00  0.00      A    H
ATOM   3741  CE1 PHE A 335     -14.677  -2.402  -4.585  1.00  0.00      A    C
ATOM   3742  HE1 PHE A 335     -14.496  -2.980  -5.479  1.00  0.00      A    H
ATOM   3743  CZ  PHE A 335     -15.724  -2.846  -3.753  1.00  0.00      A    C
ATOM   3744  HZ  PHE A 335     -16.201  -3.765  -4.057  1.00  0.00      A    H
ATOM   3745  CD2 PHE A 335     -15.265  -1.097  -2.112  1.00  0.00      A    C
ATOM   3746  HD2 PHE A 335     -15.459  -0.693  -1.129  1.00  0.00      A    H
ATOM   3747  CE2 PHE A 335     -16.056  -2.166  -2.540  1.00  0.00      A    C
ATOM   3748  HE2 PHE A 335     -16.849  -2.621  -1.965  1.00  0.00      A    H
ATOM   3749  C   PHE A 335     -10.938   1.220  -2.141  1.00  0.00      A    C
ATOM   3750  O   PHE A 335     -10.340   1.663  -3.163  1.00  0.00      A    O
ATOM   3751  N   ALA A 336     -10.674   1.811  -0.898  1.00  0.00      A    N
ATOM   3752  HN  ALA A 336     -10.857   1.258  -0.089  1.00  0.00      A    H
ATOM   3753  CA  ALA A 336      -9.797   3.057  -0.687  1.00  0.00      A    C
ATOM   3754  HA  ALA A 336     -10.197   3.737  -1.424  1.00  0.00      A    H
ATOM   3755  CB  ALA A 336     -10.057   3.728   0.681  1.00  0.00      A    C
ATOM   3756  HB1 ALA A 336      -9.700   3.116   1.537  1.00  0.00      A    H
ATOM   3757  HB2 ALA A 336      -9.648   4.759   0.744  1.00  0.00      A    H
ATOM   3758  HB3 ALA A 336     -11.155   3.790   0.836  1.00  0.00      A    H
ATOM   3759  C   ALA A 336      -8.300   2.836  -0.893  1.00  0.00      A    C
ATOM   3760  O   ALA A 336      -7.560   3.760  -1.355  1.00  0.00      A    O
ATOM   3761  N   ILE A 337      -7.724   1.641  -0.626  1.00  0.00      A    N
ATOM   3762  HN  ILE A 337      -8.325   0.976  -0.190  1.00  0.00      A    H
ATOM   3763  CA  ILE A 337      -6.353   1.346  -0.834  1.00  0.00      A    C
ATOM   3764  HA  ILE A 337      -5.722   2.129  -0.438  1.00  0.00      A    H
ATOM   3765  CB  ILE A 337      -5.910   0.129  -0.111  1.00  0.00      A    C
ATOM   3766  HB  ILE A 337      -6.738  -0.609  -0.033  1.00  0.00      A    H
ATOM   3767  CG2 ILE A 337      -4.704  -0.605  -0.601  1.00  0.00      A    C
ATOM   3768 HG21 ILE A 337      -3.774  -0.017  -0.449  1.00  0.00      A    H
ATOM   3769 HG22 ILE A 337      -4.516  -1.544  -0.039  1.00  0.00      A    H
ATOM   3770 HG23 ILE A 337      -4.753  -0.900  -1.671  1.00  0.00      A    H
ATOM   3771  CG1 ILE A 337      -5.728   0.624   1.401  1.00  0.00      A    C
ATOM   3772 HG11 ILE A 337      -4.822   1.267   1.381  1.00  0.00      A    H
ATOM   3773 HG12 ILE A 337      -6.713   1.051   1.688  1.00  0.00      A    H
ATOM   3774  CD  ILE A 337      -5.507  -0.474   2.474  1.00  0.00      A    C
ATOM   3775  HD1 ILE A 337      -5.054   0.083   3.322  1.00  0.00      A    H
ATOM   3776  HD2 ILE A 337      -6.479  -0.909   2.792  1.00  0.00      A    H
ATOM   3777  HD3 ILE A 337      -4.792  -1.260   2.151  1.00  0.00      A    H
ATOM   3778  C   ILE A 337      -6.035   1.306  -2.326  1.00  0.00      A    C
ATOM   3779  O   ILE A 337      -4.995   1.779  -2.729  1.00  0.00      A    O
ATOM   3780  N   SER A 338      -6.899   0.751  -3.240  1.00  0.00      A    N
ATOM   3781  HN  SER A 338      -7.767   0.331  -2.985  1.00  0.00      A    H
ATOM   3782  CA  SER A 338      -6.864   1.029  -4.674  1.00  0.00      A    C
ATOM   3783  HA  SER A 338      -5.824   0.821  -4.880  1.00  0.00      A    H
ATOM   3784  CB  SER A 338      -7.863   0.064  -5.487  1.00  0.00      A    C
ATOM   3785  HB1 SER A 338      -7.385  -0.932  -5.368  1.00  0.00      A    H
ATOM   3786  HB2 SER A 338      -8.918   0.030  -5.139  1.00  0.00      A    H
ATOM   3787  OG  SER A 338      -7.720   0.298  -6.880  1.00  0.00      A    O
ATOM   3788  HG1 SER A 338      -6.906  -0.101  -7.196  1.00  0.00      A    H
ATOM   3789  C   SER A 338      -7.098   2.490  -5.107  1.00  0.00      A    C
ATOM   3790  O   SER A 338      -6.319   2.953  -5.926  1.00  0.00      A    O
ATOM   3791  N   PHE A 339      -7.998   3.261  -4.543  1.00  0.00      A    N
ATOM   3792  HN  PHE A 339      -8.811   2.921  -4.078  1.00  0.00      A    H
ATOM   3793  CA  PHE A 339      -8.067   4.675  -4.922  1.00  0.00      A    C
ATOM   3794  HA  PHE A 339      -7.831   4.695  -5.976  1.00  0.00      A    H
ATOM   3795  CB  PHE A 339      -9.384   5.446  -4.552  1.00  0.00      A    C
ATOM   3796  HB1 PHE A 339      -9.499   5.403  -3.447  1.00  0.00      A    H
ATOM   3797  HB2 PHE A 339      -9.272   6.503  -4.875  1.00  0.00      A    H
ATOM   3798  CG  PHE A 339     -10.503   4.644  -5.201  1.00  0.00      A    C
ATOM   3799  CD1 PHE A 339     -11.587   4.114  -4.427  1.00  0.00      A    C
ATOM   3800  HD1 PHE A 339     -11.463   4.290  -3.369  1.00  0.00      A    H
ATOM   3801  CE1 PHE A 339     -12.746   3.605  -5.049  1.00  0.00      A    C
ATOM   3802  HE1 PHE A 339     -13.653   3.348  -4.521  1.00  0.00      A    H
ATOM   3803  CZ  PHE A 339     -12.654   3.289  -6.417  1.00  0.00      A    C
ATOM   3804  HZ  PHE A 339     -13.480   2.843  -6.951  1.00  0.00      A    H
ATOM   3805  CD2 PHE A 339     -10.501   4.288  -6.538  1.00  0.00      A    C
ATOM   3806  HD2 PHE A 339      -9.788   4.766  -7.194  1.00  0.00      A    H
ATOM   3807  CE2 PHE A 339     -11.599   3.699  -7.228  1.00  0.00      A    C
ATOM   3808  HE2 PHE A 339     -11.595   3.378  -8.259  1.00  0.00      A    H
ATOM   3809  C   PHE A 339      -6.916   5.575  -4.430  1.00  0.00      A    C
ATOM   3810  O   PHE A 339      -6.698   6.668  -4.966  1.00  0.00      A    O
ATOM   3811  N   PHE A 340      -6.200   5.195  -3.340  1.00  0.00      A    N
ATOM   3812  HN  PHE A 340      -6.501   4.469  -2.727  1.00  0.00      A    H
ATOM   3813  CA  PHE A 340      -4.941   5.867  -2.933  1.00  0.00      A    C
ATOM   3814  HA  PHE A 340      -4.951   6.887  -3.289  1.00  0.00      A    H
ATOM   3815  CB  PHE A 340      -4.849   5.969  -1.382  1.00  0.00      A    C
ATOM   3816  HB1 PHE A 340      -5.251   5.053  -0.898  1.00  0.00      A    H
ATOM   3817  HB2 PHE A 340      -3.799   6.207  -1.110  1.00  0.00      A    H
ATOM   3818  CG  PHE A 340      -5.732   7.102  -0.865  1.00  0.00      A    C
ATOM   3819  CD1 PHE A 340      -5.185   8.408  -0.623  1.00  0.00      A    C
ATOM   3820  HD1 PHE A 340      -4.129   8.522  -0.820  1.00  0.00      A    H
ATOM   3821  CE1 PHE A 340      -5.816   9.373   0.115  1.00  0.00      A    C
ATOM   3822  HE1 PHE A 340      -5.277  10.296   0.271  1.00  0.00      A    H
ATOM   3823  CZ  PHE A 340      -7.142   9.155   0.586  1.00  0.00      A    C
ATOM   3824  HZ  PHE A 340      -7.543   9.887   1.270  1.00  0.00      A    H
ATOM   3825  CD2 PHE A 340      -6.976   6.885  -0.273  1.00  0.00      A    C
ATOM   3826  HD2 PHE A 340      -7.366   5.878  -0.306  1.00  0.00      A    H
ATOM   3827  CE2 PHE A 340      -7.711   7.955   0.359  1.00  0.00      A    C
ATOM   3828  HE2 PHE A 340      -8.568   7.661   0.947  1.00  0.00      A    H
ATOM   3829  C   PHE A 340      -3.674   5.266  -3.559  1.00  0.00      A    C
ATOM   3830  O   PHE A 340      -2.588   5.899  -3.552  1.00  0.00      A    O
ATOM   3831  N   ALA A 341      -3.720   4.005  -4.142  1.00  0.00      A    N
ATOM   3832  HN  ALA A 341      -4.361   3.298  -3.857  1.00  0.00      A    H
ATOM   3833  CA  ALA A 341      -2.745   3.599  -5.132  1.00  0.00      A    C
ATOM   3834  HA  ALA A 341      -1.790   3.922  -4.745  1.00  0.00      A    H
ATOM   3835  CB  ALA A 341      -2.581   2.038  -5.042  1.00  0.00      A    C
ATOM   3836  HB1 ALA A 341      -3.542   1.593  -5.377  1.00  0.00      A    H
ATOM   3837  HB2 ALA A 341      -1.780   1.718  -5.743  1.00  0.00      A    H
ATOM   3838  HB3 ALA A 341      -2.416   1.704  -3.996  1.00  0.00      A    H
ATOM   3839  C   ALA A 341      -2.853   4.091  -6.576  1.00  0.00      A    C
ATOM   3840  O   ALA A 341      -1.856   4.168  -7.274  1.00  0.00      A    O
ATOM   3841  N   LEU A 342      -4.078   4.457  -7.010  1.00  0.00      A    N
ATOM   3842  HN  LEU A 342      -4.816   4.356  -6.347  1.00  0.00      A    H
ATOM   3843  CA  LEU A 342      -4.464   4.935  -8.376  1.00  0.00      A    C
ATOM   3844  HA  LEU A 342      -4.127   4.119  -8.998  1.00  0.00      A    H
ATOM   3845  CB  LEU A 342      -6.004   4.863  -8.431  1.00  0.00      A    C
ATOM   3846  HB1 LEU A 342      -6.414   3.878  -8.119  1.00  0.00      A    H
ATOM   3847  HB2 LEU A 342      -6.465   5.660  -7.810  1.00  0.00      A    H
ATOM   3848  CG  LEU A 342      -6.482   5.254  -9.828  1.00  0.00      A    C
ATOM   3849  HG  LEU A 342      -6.167   6.299 -10.039  1.00  0.00      A    H
ATOM   3850  CD1 LEU A 342      -6.011   4.309 -10.956  1.00  0.00      A    C
ATOM   3851 HD11 LEU A 342      -5.045   4.716 -11.323  1.00  0.00      A    H
ATOM   3852 HD12 LEU A 342      -5.918   3.284 -10.538  1.00  0.00      A    H
ATOM   3853 HD13 LEU A 342      -6.642   4.258 -11.869  1.00  0.00      A    H
ATOM   3854  CD2 LEU A 342      -8.014   5.278  -9.768  1.00  0.00      A    C
ATOM   3855 HD21 LEU A 342      -8.341   4.217  -9.724  1.00  0.00      A    H
ATOM   3856 HD22 LEU A 342      -8.486   5.756  -8.883  1.00  0.00      A    H
ATOM   3857 HD23 LEU A 342      -8.387   5.709 -10.722  1.00  0.00      A    H
ATOM   3858  C   LEU A 342      -3.694   6.196  -8.847  1.00  0.00      A    C
ATOM   3859  O   LEU A 342      -3.233   6.126  -9.954  1.00  0.00      A    O
ATOM   3860  N   PRO A 343      -3.544   7.297  -8.124  1.00  0.00      A    N
ATOM   3861  CD  PRO A 343      -4.158   7.518  -6.881  1.00  0.00      A    C
ATOM   3862  HD1 PRO A 343      -3.685   7.028  -6.003  1.00  0.00      A    H
ATOM   3863  HD2 PRO A 343      -5.243   7.292  -6.954  1.00  0.00      A    H
ATOM   3864  CA  PRO A 343      -2.698   8.396  -8.502  1.00  0.00      A    C
ATOM   3865  HA  PRO A 343      -3.165   8.784  -9.395  1.00  0.00      A    H
ATOM   3866  CB  PRO A 343      -2.788   9.346  -7.345  1.00  0.00      A    C
ATOM   3867  HB1 PRO A 343      -2.820  10.434  -7.567  1.00  0.00      A    H
ATOM   3868  HB2 PRO A 343      -1.882   9.170  -6.728  1.00  0.00      A    H
ATOM   3869  CG  PRO A 343      -3.981   9.020  -6.530  1.00  0.00      A    C
ATOM   3870  HG1 PRO A 343      -4.750   9.693  -6.966  1.00  0.00      A    H
ATOM   3871  HG2 PRO A 343      -3.700   9.227  -5.475  1.00  0.00      A    H
ATOM   3872  C   PRO A 343      -1.272   7.933  -9.118  1.00  0.00      A    C
ATOM   3873  O   PRO A 343      -1.032   8.411 -10.202  1.00  0.00      A    O
ATOM   3874  N   ALA A 344      -0.440   7.090  -8.492  1.00  0.00      A    N
ATOM   3875  HN  ALA A 344      -0.649   6.897  -7.537  1.00  0.00      A    H
ATOM   3876  CA  ALA A 344       0.762   6.463  -8.962  1.00  0.00      A    C
ATOM   3877  HA  ALA A 344       1.491   7.186  -9.296  1.00  0.00      A    H
ATOM   3878  CB  ALA A 344       1.247   5.600  -7.925  1.00  0.00      A    C
ATOM   3879  HB1 ALA A 344       1.518   6.163  -7.007  1.00  0.00      A    H
ATOM   3880  HB2 ALA A 344       0.458   4.877  -7.626  1.00  0.00      A    H
ATOM   3881  HB3 ALA A 344       2.143   5.039  -8.267  1.00  0.00      A    H
ATOM   3882  C   ALA A 344       0.527   5.546 -10.220  1.00  0.00      A    C
ATOM   3883  O   ALA A 344       1.211   5.652 -11.159  1.00  0.00      A    O
ATOM   3884  N   GLY A 345      -0.603   4.807 -10.111  1.00  0.00      A    N
ATOM   3885  HN  GLY A 345      -1.006   4.780  -9.200  1.00  0.00      A    H
ATOM   3886  CA  GLY A 345      -1.267   4.074 -11.179  1.00  0.00      A    C
ATOM   3887  HA1 GLY A 345      -2.261   3.887 -10.800  1.00  0.00      A    H
ATOM   3888  HA2 GLY A 345      -0.700   3.173 -11.361  1.00  0.00      A    H
ATOM   3889  C   GLY A 345      -1.469   4.809 -12.495  1.00  0.00      A    C
ATOM   3890  O   GLY A 345      -1.111   4.273 -13.481  1.00  0.00      A    O
ATOM   3891  N   ILE A 346      -1.986   6.011 -12.509  1.00  0.00      A    N
ATOM   3892  HN  ILE A 346      -2.274   6.441 -11.656  1.00  0.00      A    H
ATOM   3893  CA  ILE A 346      -2.092   6.825 -13.709  1.00  0.00      A    C
ATOM   3894  HA  ILE A 346      -2.397   6.175 -14.516  1.00  0.00      A    H
ATOM   3895  CB  ILE A 346      -3.017   8.086 -13.501  1.00  0.00      A    C
ATOM   3896  HB  ILE A 346      -2.572   8.715 -12.701  1.00  0.00      A    H
ATOM   3897  CG2 ILE A 346      -3.102   8.859 -14.885  1.00  0.00      A    C
ATOM   3898 HG21 ILE A 346      -3.635   8.183 -15.587  1.00  0.00      A    H
ATOM   3899 HG22 ILE A 346      -3.721   9.763 -14.696  1.00  0.00      A    H
ATOM   3900 HG23 ILE A 346      -2.097   9.149 -15.260  1.00  0.00      A    H
ATOM   3901  CG1 ILE A 346      -4.405   7.720 -12.916  1.00  0.00      A    C
ATOM   3902 HG11 ILE A 346      -5.070   7.318 -13.710  1.00  0.00      A    H
ATOM   3903 HG12 ILE A 346      -4.280   6.935 -12.139  1.00  0.00      A    H
ATOM   3904  CD  ILE A 346      -5.156   8.913 -12.342  1.00  0.00      A    C
ATOM   3905  HD1 ILE A 346      -6.151   8.599 -11.959  1.00  0.00      A    H
ATOM   3906  HD2 ILE A 346      -4.564   9.403 -11.539  1.00  0.00      A    H
ATOM   3907  HD3 ILE A 346      -5.309   9.673 -13.138  1.00  0.00      A    H
ATOM   3908  C   ILE A 346      -0.626   7.291 -14.100  1.00  0.00      A    C
ATOM   3909  O   ILE A 346      -0.245   7.240 -15.261  1.00  0.00      A    O
ATOM   3910  N   LEU A 347       0.134   7.690 -13.088  1.00  0.00      A    N
ATOM   3911  HN  LEU A 347      -0.278   7.764 -12.183  1.00  0.00      A    H
ATOM   3912  CA  LEU A 347       1.497   8.280 -13.341  1.00  0.00      A    C
ATOM   3913  HA  LEU A 347       1.221   9.072 -14.021  1.00  0.00      A    H
ATOM   3914  CB  LEU A 347       2.185   8.908 -12.149  1.00  0.00      A    C
ATOM   3915  HB1 LEU A 347       1.958   8.104 -11.416  1.00  0.00      A    H
ATOM   3916  HB2 LEU A 347       3.280   9.097 -12.158  1.00  0.00      A    H
ATOM   3917  CG  LEU A 347       1.561  10.292 -11.748  1.00  0.00      A    C
ATOM   3918  HG  LEU A 347       0.462  10.302 -11.590  1.00  0.00      A    H
ATOM   3919  CD1 LEU A 347       2.104  10.785 -10.368  1.00  0.00      A    C
ATOM   3920 HD11 LEU A 347       3.188  11.031 -10.383  1.00  0.00      A    H
ATOM   3921 HD12 LEU A 347       1.510  11.659 -10.023  1.00  0.00      A    H
ATOM   3922 HD13 LEU A 347       2.035   9.981  -9.605  1.00  0.00      A    H
ATOM   3923  CD2 LEU A 347       1.787  11.324 -12.814  1.00  0.00      A    C
ATOM   3924 HD21 LEU A 347       2.864  11.289 -13.084  1.00  0.00      A    H
ATOM   3925 HD22 LEU A 347       1.228  11.197 -13.765  1.00  0.00      A    H
ATOM   3926 HD23 LEU A 347       1.642  12.356 -12.426  1.00  0.00      A    H
ATOM   3927  C   LEU A 347       2.558   7.352 -13.954  1.00  0.00      A    C
ATOM   3928  O   LEU A 347       3.330   7.616 -14.812  1.00  0.00      A    O
ATOM   3929  N   GLY A 348       2.457   6.086 -13.445  1.00  0.00      A    N
ATOM   3930  HN  GLY A 348       1.822   5.859 -12.710  1.00  0.00      A    H
ATOM   3931  CA  GLY A 348       3.216   4.988 -13.959  1.00  0.00      A    C
ATOM   3932  HA1 GLY A 348       3.046   4.137 -13.315  1.00  0.00      A    H
ATOM   3933  HA2 GLY A 348       4.252   5.288 -14.013  1.00  0.00      A    H
ATOM   3934  C   GLY A 348       2.826   4.594 -15.397  1.00  0.00      A    C
ATOM   3935  O   GLY A 348       3.758   4.397 -16.225  1.00  0.00      A    O
ATOM   3936  N   SER A 349       1.501   4.581 -15.645  1.00  0.00      A    N
ATOM   3937  HN  SER A 349       0.892   4.600 -14.856  1.00  0.00      A    H
ATOM   3938  CA  SER A 349       1.004   4.207 -16.914  1.00  0.00      A    C
ATOM   3939  HA  SER A 349       1.401   3.247 -17.211  1.00  0.00      A    H
ATOM   3940  CB  SER A 349      -0.577   4.083 -16.887  1.00  0.00      A    C
ATOM   3941  HB1 SER A 349      -1.133   5.029 -16.713  1.00  0.00      A    H
ATOM   3942  HB2 SER A 349      -0.859   3.645 -17.868  1.00  0.00      A    H
ATOM   3943  OG  SER A 349      -0.860   3.047 -15.958  1.00  0.00      A    O
ATOM   3944  HG1 SER A 349      -0.911   3.460 -15.092  1.00  0.00      A    H
ATOM   3945  C   SER A 349       1.254   5.314 -17.948  1.00  0.00      A    C
ATOM   3946  O   SER A 349       1.512   5.031 -19.123  1.00  0.00      A    O
ATOM   3947  N   GLY A 350       1.242   6.566 -17.605  1.00  0.00      A    N
ATOM   3948  HN  GLY A 350       1.117   6.820 -16.649  1.00  0.00      A    H
ATOM   3949  CA  GLY A 350       1.391   7.712 -18.422  1.00  0.00      A    C
ATOM   3950  HA1 GLY A 350       1.144   8.602 -17.863  1.00  0.00      A    H
ATOM   3951  HA2 GLY A 350       0.946   7.623 -19.402  1.00  0.00      A    H
ATOM   3952  C   GLY A 350       2.796   8.023 -18.700  1.00  0.00      A    C
ATOM   3953  O   GLY A 350       3.158   8.419 -19.794  1.00  0.00      A    O
ATOM   3954  N   PHE A 351       3.686   7.779 -17.672  1.00  0.00      A    N
ATOM   3955  HN  PHE A 351       3.529   7.525 -16.721  1.00  0.00      A    H
ATOM   3956  CA  PHE A 351       5.153   7.793 -17.920  1.00  0.00      A    C
ATOM   3957  HA  PHE A 351       5.344   8.750 -18.383  1.00  0.00      A    H
ATOM   3958  CB  PHE A 351       5.972   7.721 -16.683  1.00  0.00      A    C
ATOM   3959  HB1 PHE A 351       5.411   8.356 -15.964  1.00  0.00      A    H
ATOM   3960  HB2 PHE A 351       6.187   6.706 -16.286  1.00  0.00      A    H
ATOM   3961  CG  PHE A 351       7.254   8.639 -16.689  1.00  0.00      A    C
ATOM   3962  CD1 PHE A 351       7.771   8.999 -15.426  1.00  0.00      A    C
ATOM   3963  HD1 PHE A 351       7.268   8.585 -14.565  1.00  0.00      A    H
ATOM   3964  CE1 PHE A 351       8.905   9.830 -15.326  1.00  0.00      A    C
ATOM   3965  HE1 PHE A 351       9.359  10.232 -14.433  1.00  0.00      A    H
ATOM   3966  CZ  PHE A 351       9.575  10.307 -16.452  1.00  0.00      A    C
ATOM   3967  HZ  PHE A 351      10.396  10.992 -16.299  1.00  0.00      A    H
ATOM   3968  CD2 PHE A 351       7.943   9.092 -17.859  1.00  0.00      A    C
ATOM   3969  HD2 PHE A 351       7.542   8.891 -18.841  1.00  0.00      A    H
ATOM   3970  CE2 PHE A 351       9.019  10.040 -17.712  1.00  0.00      A    C
ATOM   3971  HE2 PHE A 351       9.487  10.549 -18.542  1.00  0.00      A    H
ATOM   3972  C   PHE A 351       5.522   6.643 -18.865  1.00  0.00      A    C
ATOM   3973  O   PHE A 351       6.268   6.810 -19.850  1.00  0.00      A    O
ATOM   3974  N   ALA A 352       4.911   5.430 -18.711  1.00  0.00      A    N
ATOM   3975  HN  ALA A 352       4.314   5.360 -17.916  1.00  0.00      A    H
ATOM   3976  CA  ALA A 352       5.168   4.264 -19.537  1.00  0.00      A    C
ATOM   3977  HA  ALA A 352       6.199   3.971 -19.399  1.00  0.00      A    H
ATOM   3978  CB  ALA A 352       4.335   3.095 -19.058  1.00  0.00      A    C
ATOM   3979  HB1 ALA A 352       3.247   3.190 -19.264  1.00  0.00      A    H
ATOM   3980  HB2 ALA A 352       4.866   2.215 -19.479  1.00  0.00      A    H
ATOM   3981  HB3 ALA A 352       4.577   2.987 -17.979  1.00  0.00      A    H
ATOM   3982  C   ALA A 352       4.778   4.624 -21.049  1.00  0.00      A    C
ATOM   3983  O   ALA A 352       5.505   4.253 -21.983  1.00  0.00      A    O
ATOM   3984  N   LEU A 353       3.673   5.437 -21.166  1.00  0.00      A    N
ATOM   3985  HN  LEU A 353       3.217   5.783 -20.350  1.00  0.00      A    H
ATOM   3986  CA  LEU A 353       3.267   5.984 -22.467  1.00  0.00      A    C
ATOM   3987  HA  LEU A 353       3.130   5.179 -23.174  1.00  0.00      A    H
ATOM   3988  CB  LEU A 353       1.859   6.576 -22.182  1.00  0.00      A    C
ATOM   3989  HB1 LEU A 353       1.257   5.808 -21.650  1.00  0.00      A    H
ATOM   3990  HB2 LEU A 353       2.022   7.502 -21.590  1.00  0.00      A    H
ATOM   3991  CG  LEU A 353       1.030   6.922 -23.380  1.00  0.00      A    C
ATOM   3992  HG  LEU A 353       1.310   7.950 -23.696  1.00  0.00      A    H
ATOM   3993  CD1 LEU A 353       1.255   6.009 -24.616  1.00  0.00      A    C
ATOM   3994 HD11 LEU A 353       1.358   4.933 -24.359  1.00  0.00      A    H
ATOM   3995 HD12 LEU A 353       0.419   6.187 -25.326  1.00  0.00      A    H
ATOM   3996 HD13 LEU A 353       2.216   6.215 -25.135  1.00  0.00      A    H
ATOM   3997  CD2 LEU A 353      -0.452   6.953 -23.103  1.00  0.00      A    C
ATOM   3998 HD21 LEU A 353      -0.931   6.963 -24.105  1.00  0.00      A    H
ATOM   3999 HD22 LEU A 353      -0.757   6.049 -22.534  1.00  0.00      A    H
ATOM   4000 HD23 LEU A 353      -0.788   7.908 -22.645  1.00  0.00      A    H
ATOM   4001  C   LEU A 353       4.173   7.058 -23.123  1.00  0.00      A    C
ATOM   4002  O   LEU A 353       4.446   7.196 -24.344  1.00  0.00      A    O
ATOM   4003  N   LYS A 354       4.653   7.968 -22.286  1.00  0.00      A    N
ATOM   4004  HN  LYS A 354       4.161   8.027 -21.421  1.00  0.00      A    H
ATOM   4005  CA  LYS A 354       5.513   9.064 -22.573  1.00  0.00      A    C
ATOM   4006  HA  LYS A 354       5.125   9.521 -23.472  1.00  0.00      A    H
ATOM   4007  CB  LYS A 354       5.521  10.124 -21.495  1.00  0.00      A    C
ATOM   4008  HB1 LYS A 354       4.522  10.486 -21.171  1.00  0.00      A    H
ATOM   4009  HB2 LYS A 354       5.859   9.673 -20.538  1.00  0.00      A    H
ATOM   4010  CG  LYS A 354       6.544  11.281 -21.656  1.00  0.00      A    C
ATOM   4011  HG1 LYS A 354       6.677  11.834 -20.702  1.00  0.00      A    H
ATOM   4012  HG2 LYS A 354       7.598  11.110 -21.963  1.00  0.00      A    H
ATOM   4013  CD  LYS A 354       6.046  12.366 -22.604  1.00  0.00      A    C
ATOM   4014  HD1 LYS A 354       5.764  11.835 -23.538  1.00  0.00      A    H
ATOM   4015  HD2 LYS A 354       5.111  12.712 -22.114  1.00  0.00      A    H
ATOM   4016  CE  LYS A 354       7.030  13.579 -22.914  1.00  0.00      A    C
ATOM   4017  HE1 LYS A 354       7.392  13.982 -21.944  1.00  0.00      A    H
ATOM   4018  HE2 LYS A 354       7.883  13.126 -23.464  1.00  0.00      A    H
ATOM   4019  NZ  LYS A 354       6.347  14.620 -23.772  1.00  0.00      A    N
ATOM   4020  HZ1 LYS A 354       5.315  14.562 -23.662  1.00  0.00      A    H
ATOM   4021  HZ2 LYS A 354       6.692  15.595 -23.663  1.00  0.00      A    H
ATOM   4022  HZ3 LYS A 354       6.404  14.255 -24.745  1.00  0.00      A    H
ATOM   4023  C   LYS A 354       6.930   8.617 -22.962  1.00  0.00      A    C
ATOM   4024  O   LYS A 354       7.499   9.133 -23.825  1.00  0.00      A    O
ATOM   4025  N   VAL A 355       7.488   7.559 -22.263  1.00  0.00      A    N
ATOM   4026  HN  VAL A 355       7.104   7.303 -21.379  1.00  0.00      A    H
ATOM   4027  CA  VAL A 355       8.730   6.844 -22.553  1.00  0.00      A    C
ATOM   4028  HA  VAL A 355       9.613   7.449 -22.406  1.00  0.00      A    H
ATOM   4029  CB  VAL A 355       8.902   5.799 -21.394  1.00  0.00      A    C
ATOM   4030  HB  VAL A 355       7.921   5.407 -21.050  1.00  0.00      A    H
ATOM   4031  CG1 VAL A 355       9.802   4.614 -21.731  1.00  0.00      A    C
ATOM   4032 HG11 VAL A 355      10.044   4.031 -20.817  1.00  0.00      A    H
ATOM   4033 HG12 VAL A 355       9.220   3.939 -22.394  1.00  0.00      A    H
ATOM   4034 HG13 VAL A 355      10.747   4.993 -22.176  1.00  0.00      A    H
ATOM   4035  CG2 VAL A 355       9.414   6.531 -20.151  1.00  0.00      A    C
ATOM   4036 HG21 VAL A 355       8.880   7.426 -19.767  1.00  0.00      A    H
ATOM   4037 HG22 VAL A 355       9.467   5.877 -19.254  1.00  0.00      A    H
ATOM   4038 HG23 VAL A 355      10.486   6.745 -20.352  1.00  0.00      A    H
ATOM   4039  C   VAL A 355       8.780   6.097 -23.857  1.00  0.00      A    C
ATOM   4040  O   VAL A 355       9.768   6.250 -24.518  1.00  0.00      A    O
ATOM   4041  N   GLN A 356       7.708   5.396 -24.280  1.00  0.00      A    N
ATOM   4042  HN  GLN A 356       6.868   5.283 -23.754  1.00  0.00      A    H
ATOM   4043  CA  GLN A 356       7.813   4.440 -25.343  1.00  0.00      A    C
ATOM   4044  HA  GLN A 356       8.719   3.902 -25.108  1.00  0.00      A    H
ATOM   4045  CB  GLN A 356       6.633   3.443 -25.198  1.00  0.00      A    C
ATOM   4046  HB1 GLN A 356       6.909   2.599 -25.866  1.00  0.00      A    H
ATOM   4047  HB2 GLN A 356       6.658   3.117 -24.136  1.00  0.00      A    H
ATOM   4048  CG  GLN A 356       5.351   4.074 -25.634  1.00  0.00      A    C
ATOM   4049  HG1 GLN A 356       5.253   5.084 -25.180  1.00  0.00      A    H
ATOM   4050  HG2 GLN A 356       5.247   4.300 -26.717  1.00  0.00      A    H
ATOM   4051  CD  GLN A 356       4.219   3.133 -25.452  1.00  0.00      A    C
ATOM   4052  OE1 GLN A 356       3.647   2.477 -26.294  1.00  0.00      A    O
ATOM   4053  NE2 GLN A 356       3.838   3.112 -24.162  1.00  0.00      A    N
ATOM   4054 HE21 GLN A 356       3.060   2.560 -23.864  1.00  0.00      A    H
ATOM   4055 HE22 GLN A 356       4.507   3.496 -23.525  1.00  0.00      A    H
ATOM   4056  C   GLN A 356       7.911   5.133 -26.685  1.00  0.00      A    C
ATOM   4057  O   GLN A 356       8.103   4.508 -27.714  1.00  0.00      A    O
ATOM   4058  N   GLN A 357       7.617   6.470 -26.756  1.00  0.00      A    N
ATOM   4059  HN  GLN A 357       7.273   6.987 -25.977  1.00  0.00      A    H
ATOM   4060  CA  GLN A 357       7.640   7.298 -27.950  1.00  0.00      A    C
ATOM   4061  HA  GLN A 357       7.529   6.629 -28.791  1.00  0.00      A    H
ATOM   4062  CB  GLN A 357       6.368   8.207 -27.835  1.00  0.00      A    C
ATOM   4063  HB1 GLN A 357       6.481   8.743 -26.868  1.00  0.00      A    H
ATOM   4064  HB2 GLN A 357       6.304   9.033 -28.574  1.00  0.00      A    H
ATOM   4065  CG  GLN A 357       5.035   7.418 -27.944  1.00  0.00      A    C
ATOM   4066  HG1 GLN A 357       5.043   6.936 -28.944  1.00  0.00      A    H
ATOM   4067  HG2 GLN A 357       4.916   6.618 -27.183  1.00  0.00      A    H
ATOM   4068  CD  GLN A 357       3.770   8.322 -27.754  1.00  0.00      A    C
ATOM   4069  OE1 GLN A 357       3.878   9.516 -27.636  1.00  0.00      A    O
ATOM   4070  NE2 GLN A 357       2.596   7.713 -27.638  1.00  0.00      A    N
ATOM   4071 HE21 GLN A 357       1.730   8.212 -27.603  1.00  0.00      A    H
ATOM   4072 HE22 GLN A 357       2.507   6.718 -27.682  1.00  0.00      A    H
ATOM   4073  C   GLN A 357       8.881   8.106 -28.110  1.00  0.00      A    C
ATOM   4074  O   GLN A 357       9.141   8.858 -28.982  1.00  0.00      A    O
ATOM   4075  N   LYS A 358       9.845   7.914 -27.199  1.00  0.00      A    N
ATOM   4076  HN  LYS A 358       9.855   7.304 -26.411  1.00  0.00      A    H
ATOM   4077  CA  LYS A 358      11.103   8.589 -27.102  1.00  0.00      A    C
ATOM   4078  HA  LYS A 358      10.779   9.617 -27.031  1.00  0.00      A    H
ATOM   4079  CB  LYS A 358      11.979   8.005 -25.949  1.00  0.00      A    C
ATOM   4080  HB1 LYS A 358      11.356   8.043 -25.030  1.00  0.00      A    H
ATOM   4081  HB2 LYS A 358      12.094   6.952 -26.287  1.00  0.00      A    H
ATOM   4082  CG  LYS A 358      13.347   8.688 -25.739  1.00  0.00      A    C
ATOM   4083  HG1 LYS A 358      14.066   8.638 -26.585  1.00  0.00      A    H
ATOM   4084  HG2 LYS A 358      13.137   9.701 -25.335  1.00  0.00      A    H
ATOM   4085  CD  LYS A 358      14.148   8.050 -24.588  1.00  0.00      A    C
ATOM   4086  HD1 LYS A 358      14.267   7.025 -24.999  1.00  0.00      A    H
ATOM   4087  HD2 LYS A 358      15.166   8.413 -24.333  1.00  0.00      A    H
ATOM   4088  CE  LYS A 358      13.358   7.962 -23.320  1.00  0.00      A    C
ATOM   4089  HE1 LYS A 358      12.899   8.974 -23.294  1.00  0.00      A    H
ATOM   4090  HE2 LYS A 358      12.625   7.133 -23.418  1.00  0.00      A    H
ATOM   4091  NZ  LYS A 358      14.168   7.695 -22.135  1.00  0.00      A    N
ATOM   4092  HZ1 LYS A 358      14.731   6.827 -22.032  1.00  0.00      A    H
ATOM   4093  HZ2 LYS A 358      14.945   8.385 -22.079  1.00  0.00      A    H
ATOM   4094  HZ3 LYS A 358      13.634   7.824 -21.252  1.00  0.00      A    H
ATOM   4095  C   LYS A 358      11.966   8.716 -28.381  1.00  0.00      A    C
ATOM   4096  O   LYS A 358      12.460   9.807 -28.666  1.00  0.00      A    O
ATOM   4097  N   GLN A 359      12.226   7.536 -29.027  1.00  0.00      A    N
ATOM   4098  HN  GLN A 359      11.654   6.745 -28.827  1.00  0.00      A    H
ATOM   4099  CA  GLN A 359      13.182   7.401 -30.147  1.00  0.00      A    C
ATOM   4100  HA  GLN A 359      14.143   7.676 -29.739  1.00  0.00      A    H
ATOM   4101  CB  GLN A 359      13.270   5.956 -30.749  1.00  0.00      A    C
ATOM   4102  HB1 GLN A 359      12.262   5.549 -30.522  1.00  0.00      A    H
ATOM   4103  HB2 GLN A 359      13.368   6.011 -31.855  1.00  0.00      A    H
ATOM   4104  CG  GLN A 359      14.253   4.949 -30.173  1.00  0.00      A    C
ATOM   4105  HG1 GLN A 359      14.035   4.748 -29.102  1.00  0.00      A    H
ATOM   4106  HG2 GLN A 359      14.169   3.961 -30.675  1.00  0.00      A    H
ATOM   4107  CD  GLN A 359      15.663   5.489 -30.281  1.00  0.00      A    C
ATOM   4108  OE1 GLN A 359      16.125   6.343 -29.522  1.00  0.00      A    O
ATOM   4109  NE2 GLN A 359      16.550   4.814 -31.073  1.00  0.00      A    N
ATOM   4110 HE21 GLN A 359      17.505   5.094 -30.978  1.00  0.00      A    H
ATOM   4111 HE22 GLN A 359      16.288   3.904 -31.394  1.00  0.00      A    H
ATOM   4112  C   GLN A 359      12.971   8.431 -31.213  1.00  0.00      A    C
ATOM   4113  O   GLN A 359      13.901   9.082 -31.723  1.00  0.00      A    O
ATOM   4114  N   ARG A 360      11.750   8.547 -31.706  1.00  0.00      A    N
ATOM   4115  HN  ARG A 360      11.060   7.878 -31.443  1.00  0.00      A    H
ATOM   4116  CA  ARG A 360      11.409   9.517 -32.684  1.00  0.00      A    C
ATOM   4117  HA  ARG A 360      11.877   9.363 -33.645  1.00  0.00      A    H
ATOM   4118  CB  ARG A 360       9.941   9.313 -33.232  1.00  0.00      A    C
ATOM   4119  HB1 ARG A 360       9.940   8.299 -33.686  1.00  0.00      A    H
ATOM   4120  HB2 ARG A 360       9.242   9.368 -32.370  1.00  0.00      A    H
ATOM   4121  CG  ARG A 360       9.385  10.234 -34.358  1.00  0.00      A    C
ATOM   4122  HG1 ARG A 360      10.184  10.408 -35.110  1.00  0.00      A    H
ATOM   4123  HG2 ARG A 360       8.507   9.817 -34.895  1.00  0.00      A    H
ATOM   4124  CD  ARG A 360       8.857  11.592 -33.811  1.00  0.00      A    C
ATOM   4125  HD1 ARG A 360       7.955  11.496 -33.169  1.00  0.00      A    H
ATOM   4126  HD2 ARG A 360       9.589  12.211 -33.250  1.00  0.00      A    H
ATOM   4127  NE  ARG A 360       8.538  12.538 -34.927  1.00  0.00      A    N
ATOM   4128  HE  ARG A 360       8.696  12.148 -35.835  1.00  0.00      A    H
ATOM   4129  CZ  ARG A 360       7.769  13.577 -34.903  1.00  0.00      A    C
ATOM   4130  NH1 ARG A 360       7.427  14.197 -33.802  1.00  0.00      A    N
ATOM   4131 HH11 ARG A 360       7.049  15.119 -33.886  1.00  0.00      A    H
ATOM   4132 HH12 ARG A 360       7.780  13.800 -32.955  1.00  0.00      A    H
ATOM   4133  NH2 ARG A 360       7.399  14.069 -36.039  1.00  0.00      A    N
ATOM   4134 HH21 ARG A 360       6.825  14.884 -36.128  1.00  0.00      A    H
ATOM   4135 HH22 ARG A 360       7.321  13.471 -36.837  1.00  0.00      A    H
ATOM   4136  C   ARG A 360      11.523  10.994 -32.277  1.00  0.00      A    C
ATOM   4137  O   ARG A 360      11.951  11.771 -33.100  1.00  0.00      A    O
ATOM   4138  N   GLN A 361      11.290  11.282 -31.017  1.00  0.00      A    N
ATOM   4139  HN  GLN A 361      11.146  10.557 -30.348  1.00  0.00      A    H
ATOM   4140  CA  GLN A 361      11.445  12.609 -30.502  1.00  0.00      A    C
ATOM   4141  HA  GLN A 361      10.997  13.368 -31.125  1.00  0.00      A    H
ATOM   4142  CB  GLN A 361      10.747  12.795 -29.057  1.00  0.00      A    C
ATOM   4143  HB1 GLN A 361      11.182  12.108 -28.300  1.00  0.00      A    H
ATOM   4144  HB2 GLN A 361      11.050  13.796 -28.681  1.00  0.00      A    H
ATOM   4145  CG  GLN A 361       9.235  12.738 -28.962  1.00  0.00      A    C
ATOM   4146  HG1 GLN A 361       8.848  11.755 -29.307  1.00  0.00      A    H
ATOM   4147  HG2 GLN A 361       8.828  12.804 -27.930  1.00  0.00      A    H
ATOM   4148  CD  GLN A 361       8.723  13.686 -30.017  1.00  0.00      A    C
ATOM   4149  OE1 GLN A 361       8.581  13.398 -31.222  1.00  0.00      A    O
ATOM   4150  NE2 GLN A 361       8.318  14.857 -29.627  1.00  0.00      A    N
ATOM   4151 HE21 GLN A 361       7.513  15.224 -30.093  1.00  0.00      A    H
ATOM   4152 HE22 GLN A 361       8.631  15.261 -28.767  1.00  0.00      A    H
ATOM   4153  C   GLN A 361      12.930  12.960 -30.391  1.00  0.00      A    C
ATOM   4154  O   GLN A 361      13.290  14.043 -30.769  1.00  0.00      A    O
ATOM   4155  N   LYS A 362      13.765  12.123 -29.949  1.00  0.00      A    N
ATOM   4156  HN  LYS A 362      13.492  11.255 -29.542  1.00  0.00      A    H
ATOM   4157  CA  LYS A 362      15.149  12.319 -29.881  1.00  0.00      A    C
ATOM   4158  HA  LYS A 362      15.273  13.265 -29.375  1.00  0.00      A    H
ATOM   4159  CB  LYS A 362      15.829  11.261 -29.067  1.00  0.00      A    C
ATOM   4160  HB1 LYS A 362      15.529  10.294 -29.523  1.00  0.00      A    H
ATOM   4161  HB2 LYS A 362      16.922  11.413 -29.193  1.00  0.00      A    H
ATOM   4162  CG  LYS A 362      15.646  11.293 -27.464  1.00  0.00      A    C
ATOM   4163  HG1 LYS A 362      15.965  12.272 -27.047  1.00  0.00      A    H
ATOM   4164  HG2 LYS A 362      14.591  11.063 -27.200  1.00  0.00      A    H
ATOM   4165  CD  LYS A 362      16.476  10.183 -26.710  1.00  0.00      A    C
ATOM   4166  HD1 LYS A 362      16.267  10.137 -25.620  1.00  0.00      A    H
ATOM   4167  HD2 LYS A 362      16.122   9.218 -27.130  1.00  0.00      A    H
ATOM   4168  CE  LYS A 362      17.978  10.297 -27.058  1.00  0.00      A    C
ATOM   4169  HE1 LYS A 362      18.157  10.095 -28.136  1.00  0.00      A    H
ATOM   4170  HE2 LYS A 362      18.324  11.300 -26.726  1.00  0.00      A    H
ATOM   4171  NZ  LYS A 362      18.669   9.277 -26.268  1.00  0.00      A    N
ATOM   4172  HZ1 LYS A 362      18.726   8.342 -26.719  1.00  0.00      A    H
ATOM   4173  HZ2 LYS A 362      19.640   9.570 -26.033  1.00  0.00      A    H
ATOM   4174  HZ3 LYS A 362      18.234   9.171 -25.329  1.00  0.00      A    H
ATOM   4175  C   LYS A 362      15.859  12.551 -31.283  1.00  0.00      A    C
ATOM   4176  O   LYS A 362      16.499  13.510 -31.530  1.00  0.00      A    O
ATOM   4177  N   HIS A 363      15.564  11.582 -32.158  1.00  0.00      A    N
ATOM   4178  HN  HIS A 363      15.069  10.785 -31.819  1.00  0.00      A    H
ATOM   4179  CA  HIS A 363      15.916  11.716 -33.591  1.00  0.00      A    C
ATOM   4180  HA  HIS A 363      16.967  11.920 -33.731  1.00  0.00      A    H
ATOM   4181  CB  HIS A 363      15.455  10.423 -34.358  1.00  0.00      A    C
ATOM   4182  HB1 HIS A 363      14.374  10.224 -34.199  1.00  0.00      A    H
ATOM   4183  HB2 HIS A 363      15.594  10.633 -35.440  1.00  0.00      A    H
ATOM   4184  ND1 HIS A 363      17.704   9.121 -34.447  1.00  0.00      A    N
ATOM   4185  HD1 HIS A 363      18.244   9.868 -34.835  1.00  0.00      A    H
ATOM   4186  CG  HIS A 363      16.298   9.148 -34.131  1.00  0.00      A    C
ATOM   4187  CE1 HIS A 363      18.104   7.844 -34.327  1.00  0.00      A    C
ATOM   4188  HE1 HIS A 363      19.183   7.688 -34.326  1.00  0.00      A    H
ATOM   4189  NE2 HIS A 363      17.072   7.075 -34.000  1.00  0.00      A    N
ATOM   4190  CD2 HIS A 363      16.011   7.909 -33.900  1.00  0.00      A    C
ATOM   4191  HD2 HIS A 363      15.048   7.491 -33.636  1.00  0.00      A    H
ATOM   4192  C   HIS A 363      15.333  12.853 -34.267  1.00  0.00      A    C
ATOM   4193  O   HIS A 363      16.019  13.520 -35.003  1.00  0.00      A    O
ATOM   4194  N   PHE A 364      14.065  13.227 -34.001  1.00  0.00      A    N
ATOM   4195  HN  PHE A 364      13.472  12.690 -33.407  1.00  0.00      A    H
ATOM   4196  CA  PHE A 364      13.520  14.348 -34.656  1.00  0.00      A    C
ATOM   4197  HA  PHE A 364      13.770  14.266 -35.703  1.00  0.00      A    H
ATOM   4198  CB  PHE A 364      12.032  14.538 -34.417  1.00  0.00      A    C
ATOM   4199  HB1 PHE A 364      11.498  13.715 -34.938  1.00  0.00      A    H
ATOM   4200  HB2 PHE A 364      11.707  14.385 -33.366  1.00  0.00      A    H
ATOM   4201  CG  PHE A 364      11.375  15.845 -34.919  1.00  0.00      A    C
ATOM   4202  CD1 PHE A 364      10.296  16.447 -34.134  1.00  0.00      A    C
ATOM   4203  HD1 PHE A 364       9.912  16.023 -33.218  1.00  0.00      A    H
ATOM   4204  CE1 PHE A 364       9.708  17.610 -34.703  1.00  0.00      A    C
ATOM   4205  HE1 PHE A 364       8.876  18.136 -34.259  1.00  0.00      A    H
ATOM   4206  CZ  PHE A 364      10.114  18.129 -35.886  1.00  0.00      A    C
ATOM   4207  HZ  PHE A 364       9.712  19.019 -36.346  1.00  0.00      A    H
ATOM   4208  CD2 PHE A 364      11.729  16.380 -36.203  1.00  0.00      A    C
ATOM   4209  HD2 PHE A 364      12.572  15.997 -36.760  1.00  0.00      A    H
ATOM   4210  CE2 PHE A 364      11.090  17.596 -36.668  1.00  0.00      A    C
ATOM   4211  HE2 PHE A 364      11.457  18.035 -37.584  1.00  0.00      A    H
ATOM   4212  C   PHE A 364      14.272  15.673 -34.105  1.00  0.00      A    C
ATOM   4213  O   PHE A 364      14.763  16.448 -34.893  1.00  0.00      A    O
ATOM   4214  N   ASN A 365      14.558  15.887 -32.752  1.00  0.00      A    N
ATOM   4215  HN  ASN A 365      14.116  15.224 -32.153  1.00  0.00      A    H
ATOM   4216  CA  ASN A 365      15.415  16.923 -32.170  1.00  0.00      A    C
ATOM   4217  HA  ASN A 365      14.993  17.798 -32.644  1.00  0.00      A    H
ATOM   4218  CB  ASN A 365      15.533  16.813 -30.580  1.00  0.00      A    C
ATOM   4219  HB1 ASN A 365      15.885  15.805 -30.271  1.00  0.00      A    H
ATOM   4220  HB2 ASN A 365      16.192  17.589 -30.136  1.00  0.00      A    H
ATOM   4221  CG  ASN A 365      14.102  17.142 -30.112  1.00  0.00      A    C
ATOM   4222  OD1 ASN A 365      13.216  17.764 -30.664  1.00  0.00      A    O
ATOM   4223  ND2 ASN A 365      13.972  16.666 -28.825  1.00  0.00      A    N
ATOM   4224 HD21 ASN A 365      13.061  16.648 -28.414  1.00  0.00      A    H
ATOM   4225 HD22 ASN A 365      14.755  16.143 -28.486  1.00  0.00      A    H
ATOM   4226  C   ASN A 365      16.821  17.018 -32.779  1.00  0.00      A    C
ATOM   4227  O   ASN A 365      17.304  18.054 -33.227  1.00  0.00      A    O
ATOM   4228  N   ARG A 366      17.540  15.897 -32.859  1.00  0.00      A    N
ATOM   4229  HN  ARG A 366      17.113  15.046 -32.561  1.00  0.00      A    H
ATOM   4230  CA  ARG A 366      18.872  15.705 -33.464  1.00  0.00      A    C
ATOM   4231  HA  ARG A 366      19.605  16.272 -32.909  1.00  0.00      A    H
ATOM   4232  CB  ARG A 366      19.360  14.282 -33.134  1.00  0.00      A    C
ATOM   4233  HB1 ARG A 366      18.659  13.636 -33.704  1.00  0.00      A    H
ATOM   4234  HB2 ARG A 366      20.350  14.203 -33.633  1.00  0.00      A    H
ATOM   4235  CG  ARG A 366      19.645  13.931 -31.646  1.00  0.00      A    C
ATOM   4236  HG1 ARG A 366      20.360  14.601 -31.120  1.00  0.00      A    H
ATOM   4237  HG2 ARG A 366      18.735  14.008 -31.013  1.00  0.00      A    H
ATOM   4238  CD  ARG A 366      20.089  12.480 -31.455  1.00  0.00      A    C
ATOM   4239  HD1 ARG A 366      19.220  11.838 -31.711  1.00  0.00      A    H
ATOM   4240  HD2 ARG A 366      20.976  12.335 -32.108  1.00  0.00      A    H
ATOM   4241  NE  ARG A 366      20.471  12.425 -29.986  1.00  0.00      A    N
ATOM   4242  HE  ARG A 366      20.450  13.279 -29.467  1.00  0.00      A    H
ATOM   4243  CZ  ARG A 366      20.875  11.460 -29.287  1.00  0.00      A    C
ATOM   4244  NH1 ARG A 366      21.042  10.254 -29.691  1.00  0.00      A    N
ATOM   4245 HH11 ARG A 366      20.995   9.498 -29.038  1.00  0.00      A    H
ATOM   4246 HH12 ARG A 366      20.859  10.200 -30.673  1.00  0.00      A    H
ATOM   4247  NH2 ARG A 366      21.033  11.649 -27.918  1.00  0.00      A    N
ATOM   4248 HH21 ARG A 366      21.497  10.939 -27.389  1.00  0.00      A    H
ATOM   4249 HH22 ARG A 366      21.132  12.601 -27.626  1.00  0.00      A    H
ATOM   4250  C   ARG A 366      18.997  16.019 -34.954  1.00  0.00      A    C
ATOM   4251  O   ARG A 366      19.911  16.665 -35.444  1.00  0.00      A    O
ATOM   4252  N   GLN A 367      17.984  15.601 -35.782  1.00  0.00      A    N
ATOM   4253  HN  GLN A 367      17.247  15.036 -35.418  1.00  0.00      A    H
ATOM   4254  CA  GLN A 367      17.786  15.904 -37.148  1.00  0.00      A    C
ATOM   4255  HA  GLN A 367      18.719  15.549 -37.560  1.00  0.00      A    H
ATOM   4256  CB  GLN A 367      16.621  15.068 -37.906  1.00  0.00      A    C
ATOM   4257  HB1 GLN A 367      15.786  15.262 -37.200  1.00  0.00      A    H
ATOM   4258  HB2 GLN A 367      16.443  15.648 -38.838  1.00  0.00      A    H
ATOM   4259  CG  GLN A 367      16.990  13.651 -38.267  1.00  0.00      A    C
ATOM   4260  HG1 GLN A 367      17.657  13.612 -39.155  1.00  0.00      A    H
ATOM   4261  HG2 GLN A 367      17.350  13.079 -37.385  1.00  0.00      A    H
ATOM   4262  CD  GLN A 367      15.776  12.988 -38.864  1.00  0.00      A    C
ATOM   4263  OE1 GLN A 367      15.540  13.282 -40.024  1.00  0.00      A    O
ATOM   4264  NE2 GLN A 367      15.078  12.089 -38.034  1.00  0.00      A    N
ATOM   4265 HE21 GLN A 367      14.478  11.417 -38.468  1.00  0.00      A    H
ATOM   4266 HE22 GLN A 367      15.302  12.160 -37.062  1.00  0.00      A    H
ATOM   4267  C   GLN A 367      17.674  17.461 -37.434  1.00  0.00      A    C
ATOM   4268  O   GLN A 367      18.304  17.942 -38.350  1.00  0.00      A    O
ATOM   4269  N   ILE A 368      16.865  18.319 -36.720  1.00  0.00      A    N
ATOM   4270  HN  ILE A 368      16.449  18.025 -35.863  1.00  0.00      A    H
ATOM   4271  CA  ILE A 368      16.798  19.718 -36.871  1.00  0.00      A    C
ATOM   4272  HA  ILE A 368      16.368  19.856 -37.852  1.00  0.00      A    H
ATOM   4273  CB  ILE A 368      15.799  20.250 -35.835  1.00  0.00      A    C
ATOM   4274  HB  ILE A 368      15.986  19.819 -34.828  1.00  0.00      A    H
ATOM   4275  CG2 ILE A 368      15.873  21.802 -35.551  1.00  0.00      A    C
ATOM   4276 HG21 ILE A 368      15.275  22.108 -34.666  1.00  0.00      A    H
ATOM   4277 HG22 ILE A 368      16.940  22.063 -35.386  1.00  0.00      A    H
ATOM   4278 HG23 ILE A 368      15.588  22.300 -36.503  1.00  0.00      A    H
ATOM   4279  CG1 ILE A 368      14.357  19.907 -36.139  1.00  0.00      A    C
ATOM   4280 HG11 ILE A 368      14.233  20.585 -37.011  1.00  0.00      A    H
ATOM   4281 HG12 ILE A 368      14.154  18.926 -36.619  1.00  0.00      A    H
ATOM   4282  CD  ILE A 368      13.291  20.114 -35.038  1.00  0.00      A    C
ATOM   4283  HD1 ILE A 368      12.356  19.993 -35.625  1.00  0.00      A    H
ATOM   4284  HD2 ILE A 368      13.339  19.452 -34.146  1.00  0.00      A    H
ATOM   4285  HD3 ILE A 368      13.344  21.180 -34.731  1.00  0.00      A    H
ATOM   4286  C   ILE A 368      18.095  20.584 -36.903  1.00  0.00      A    C
ATOM   4287  O   ILE A 368      18.157  21.361 -37.836  1.00  0.00      A    O
ATOM   4288  N   PRO A 369      19.189  20.602 -36.147  1.00  0.00      A    N
ATOM   4289  CD  PRO A 369      19.276  19.996 -34.812  1.00  0.00      A    C
ATOM   4290  HD1 PRO A 369      19.045  18.910 -34.758  1.00  0.00      A    H
ATOM   4291  HD2 PRO A 369      18.665  20.624 -34.129  1.00  0.00      A    H
ATOM   4292  CA  PRO A 369      20.422  21.283 -36.551  1.00  0.00      A    C
ATOM   4293  HA  PRO A 369      20.367  22.298 -36.918  1.00  0.00      A    H
ATOM   4294  CB  PRO A 369      21.195  21.427 -35.169  1.00  0.00      A    C
ATOM   4295  HB1 PRO A 369      20.865  22.388 -34.721  1.00  0.00      A    H
ATOM   4296  HB2 PRO A 369      22.260  21.442 -35.485  1.00  0.00      A    H
ATOM   4297  CG  PRO A 369      20.718  20.183 -34.387  1.00  0.00      A    C
ATOM   4298  HG1 PRO A 369      20.660  20.323 -33.286  1.00  0.00      A    H
ATOM   4299  HG2 PRO A 369      21.369  19.290 -34.502  1.00  0.00      A    H
ATOM   4300  C   PRO A 369      21.275  20.555 -37.605  1.00  0.00      A    C
ATOM   4301  O   PRO A 369      21.856  21.265 -38.426  1.00  0.00      A    O
ATOM   4302  N   ALA A 370      21.382  19.208 -37.566  1.00  0.00      A    N
ATOM   4303  HN  ALA A 370      20.959  18.760 -36.783  1.00  0.00      A    H
ATOM   4304  CA  ALA A 370      22.012  18.340 -38.584  1.00  0.00      A    C
ATOM   4305  HA  ALA A 370      23.083  18.464 -38.534  1.00  0.00      A    H
ATOM   4306  CB  ALA A 370      21.700  16.817 -38.233  1.00  0.00      A    C
ATOM   4307  HB1 ALA A 370      22.165  16.642 -37.239  1.00  0.00      A    H
ATOM   4308  HB2 ALA A 370      20.614  16.588 -38.179  1.00  0.00      A    H
ATOM   4309  HB3 ALA A 370      22.225  16.183 -38.979  1.00  0.00      A    H
ATOM   4310  C   ALA A 370      21.597  18.500 -39.984  1.00  0.00      A    C
ATOM   4311  O   ALA A 370      22.357  18.666 -40.913  1.00  0.00      A    O
ATOM   4312  N   ALA A 371      20.305  18.445 -40.206  1.00  0.00      A    N
ATOM   4313  HN  ALA A 371      19.721  18.225 -39.429  1.00  0.00      A    H
ATOM   4314  CA  ALA A 371      19.585  18.654 -41.460  1.00  0.00      A    C
ATOM   4315  HA  ALA A 371      19.911  18.005 -42.259  1.00  0.00      A    H
ATOM   4316  CB  ALA A 371      18.008  18.538 -41.358  1.00  0.00      A    C
ATOM   4317  HB1 ALA A 371      17.738  17.572 -40.881  1.00  0.00      A    H
ATOM   4318  HB2 ALA A 371      17.594  19.410 -40.808  1.00  0.00      A    H
ATOM   4319  HB3 ALA A 371      17.493  18.532 -42.343  1.00  0.00      A    H
ATOM   4320  C   ALA A 371      19.769  19.999 -42.084  1.00  0.00      A    C
ATOM   4321  O   ALA A 371      20.073  20.204 -43.278  1.00  0.00      A    O
ATOM   4322  N   ALA A 372      19.626  21.072 -41.227  1.00  0.00      A    N
ATOM   4323  HN  ALA A 372      19.302  20.994 -40.288  1.00  0.00      A    H
ATOM   4324  CA  ALA A 372      19.890  22.433 -41.629  1.00  0.00      A    C
ATOM   4325  HA  ALA A 372      19.256  22.595 -42.488  1.00  0.00      A    H
ATOM   4326  CB  ALA A 372      19.554  23.347 -40.462  1.00  0.00      A    C
ATOM   4327  HB1 ALA A 372      18.455  23.242 -40.336  1.00  0.00      A    H
ATOM   4328  HB2 ALA A 372      20.120  23.220 -39.515  1.00  0.00      A    H
ATOM   4329  HB3 ALA A 372      19.717  24.413 -40.729  1.00  0.00      A    H
ATOM   4330  C   ALA A 372      21.367  22.693 -41.968  1.00  0.00      A    C
ATOM   4331  O   ALA A 372      21.713  23.343 -42.969  1.00  0.00      A    O
ATOM   4332  N   SER A 373      22.363  22.062 -41.233  1.00  0.00      A    N
ATOM   4333  HN  SER A 373      22.216  21.515 -40.412  1.00  0.00      A    H
ATOM   4334  CA  SER A 373      23.750  22.190 -41.440  1.00  0.00      A    C
ATOM   4335  HA  SER A 373      24.048  23.227 -41.487  1.00  0.00      A    H
ATOM   4336  CB  SER A 373      24.487  21.608 -40.163  1.00  0.00      A    C
ATOM   4337  HB1 SER A 373      24.250  22.276 -39.308  1.00  0.00      A    H
ATOM   4338  HB2 SER A 373      24.096  20.572 -40.067  1.00  0.00      A    H
ATOM   4339  OG  SER A 373      25.909  21.569 -40.432  1.00  0.00      A    O
ATOM   4340  HG1 SER A 373      26.292  22.413 -40.184  1.00  0.00      A    H
ATOM   4341  C   SER A 373      24.172  21.424 -42.675  1.00  0.00      A    C
ATOM   4342  O   SER A 373      25.106  21.935 -43.390  1.00  0.00      A    O
ATOM   4343  N   LEU A 374      23.446  20.385 -43.114  1.00  0.00      A    N
ATOM   4344  HN  LEU A 374      22.677  19.982 -42.624  1.00  0.00      A    H
ATOM   4345  CA  LEU A 374      23.731  19.750 -44.351  1.00  0.00      A    C
ATOM   4346  HA  LEU A 374      24.803  19.626 -44.346  1.00  0.00      A    H
ATOM   4347  CB  LEU A 374      23.227  18.331 -44.398  1.00  0.00      A    C
ATOM   4348  HB1 LEU A 374      23.775  17.647 -43.715  1.00  0.00      A    H
ATOM   4349  HB2 LEU A 374      22.184  18.314 -44.018  1.00  0.00      A    H
ATOM   4350  CG  LEU A 374      23.227  17.620 -45.670  1.00  0.00      A    C
ATOM   4351  HG  LEU A 374      22.564  18.077 -46.435  1.00  0.00      A    H
ATOM   4352  CD1 LEU A 374      24.685  17.607 -46.419  1.00  0.00      A    C
ATOM   4353 HD11 LEU A 374      25.475  17.055 -45.867  1.00  0.00      A    H
ATOM   4354 HD12 LEU A 374      24.625  17.270 -47.476  1.00  0.00      A    H
ATOM   4355 HD13 LEU A 374      25.137  18.615 -46.538  1.00  0.00      A    H
ATOM   4356  CD2 LEU A 374      22.705  16.197 -45.563  1.00  0.00      A    C
ATOM   4357 HD21 LEU A 374      23.161  15.665 -44.700  1.00  0.00      A    H
ATOM   4358 HD22 LEU A 374      21.629  16.156 -45.290  1.00  0.00      A    H
ATOM   4359 HD23 LEU A 374      22.905  15.591 -46.472  1.00  0.00      A    H
ATOM   4360  C   LEU A 374      23.265  20.570 -45.541  1.00  0.00      A    C
ATOM   4361  O   LEU A 374      24.017  20.809 -46.482  1.00  0.00      A    O
ATOM   4362  N   ILE A 375      22.077  21.201 -45.503  1.00  0.00      A    N
ATOM   4363  HN  ILE A 375      21.388  20.904 -44.846  1.00  0.00      A    H
ATOM   4364  CA  ILE A 375      21.538  22.012 -46.572  1.00  0.00      A    C
ATOM   4365  HA  ILE A 375      21.528  21.438 -47.487  1.00  0.00      A    H
ATOM   4366  CB  ILE A 375      20.091  22.549 -46.467  1.00  0.00      A    C
ATOM   4367  HB  ILE A 375      20.131  23.268 -45.621  1.00  0.00      A    H
ATOM   4368  CG2 ILE A 375      19.732  23.333 -47.735  1.00  0.00      A    C
ATOM   4369 HG21 ILE A 375      20.324  24.273 -47.747  1.00  0.00      A    H
ATOM   4370 HG22 ILE A 375      19.921  22.975 -48.770  1.00  0.00      A    H
ATOM   4371 HG23 ILE A 375      18.656  23.554 -47.568  1.00  0.00      A    H
ATOM   4372  CG1 ILE A 375      19.030  21.406 -46.189  1.00  0.00      A    C
ATOM   4373 HG11 ILE A 375      18.748  20.972 -47.172  1.00  0.00      A    H
ATOM   4374 HG12 ILE A 375      19.606  20.649 -45.615  1.00  0.00      A    H
ATOM   4375  CD  ILE A 375      17.808  21.821 -45.399  1.00  0.00      A    C
ATOM   4376  HD1 ILE A 375      17.152  22.605 -45.833  1.00  0.00      A    H
ATOM   4377  HD2 ILE A 375      17.135  20.959 -45.204  1.00  0.00      A    H
ATOM   4378  HD3 ILE A 375      18.146  22.100 -44.378  1.00  0.00      A    H
ATOM   4379  C   ILE A 375      22.449  23.265 -46.763  1.00  0.00      A    C
ATOM   4380  O   ILE A 375      22.835  23.688 -47.874  1.00  0.00      A    O
ATOM   4381  N   GLN A 376      22.943  23.803 -45.624  1.00  0.00      A    N
ATOM   4382  HN  GLN A 376      22.562  23.601 -44.725  1.00  0.00      A    H
ATOM   4383  CA  GLN A 376      23.914  24.954 -45.570  1.00  0.00      A    C
ATOM   4384  HA  GLN A 376      23.533  25.807 -46.112  1.00  0.00      A    H
ATOM   4385  CB  GLN A 376      24.189  25.357 -44.092  1.00  0.00      A    C
ATOM   4386  HB1 GLN A 376      24.354  24.449 -43.474  1.00  0.00      A    H
ATOM   4387  HB2 GLN A 376      25.067  26.033 -44.015  1.00  0.00      A    H
ATOM   4388  CG  GLN A 376      23.035  26.247 -43.566  1.00  0.00      A    C
ATOM   4389  HG1 GLN A 376      23.159  27.198 -44.127  1.00  0.00      A    H
ATOM   4390  HG2 GLN A 376      22.032  25.834 -43.808  1.00  0.00      A    H
ATOM   4391  CD  GLN A 376      23.138  26.474 -42.083  1.00  0.00      A    C
ATOM   4392  OE1 GLN A 376      24.112  26.070 -41.463  1.00  0.00      A    O
ATOM   4393  NE2 GLN A 376      22.128  27.212 -41.475  1.00  0.00      A    N
ATOM   4394 HE21 GLN A 376      22.250  27.317 -40.488  1.00  0.00      A    H
ATOM   4395 HE22 GLN A 376      21.295  27.456 -41.972  1.00  0.00      A    H
ATOM   4396  C   GLN A 376      25.218  24.634 -46.192  1.00  0.00      A    C
ATOM   4397  O   GLN A 376      25.708  25.333 -47.122  1.00  0.00      A    O
ATOM   4398  N   THR A 377      25.831  23.469 -45.811  1.00  0.00      A    N
ATOM   4399  HN  THR A 377      25.446  22.863 -45.119  1.00  0.00      A    H
ATOM   4400  CA  THR A 377      27.025  22.925 -46.492  1.00  0.00      A    C
ATOM   4401  HA  THR A 377      27.690  23.768 -46.379  1.00  0.00      A    H
ATOM   4402  CB  THR A 377      27.658  21.835 -45.757  1.00  0.00      A    C
ATOM   4403  HB  THR A 377      28.548  21.401 -46.261  1.00  0.00      A    H
ATOM   4404  OG1 THR A 377      26.732  20.797 -45.557  1.00  0.00      A    O
ATOM   4405  HG1 THR A 377      26.305  20.995 -44.721  1.00  0.00      A    H
ATOM   4406  CG2 THR A 377      28.221  22.156 -44.389  1.00  0.00      A    C
ATOM   4407 HG21 THR A 377      28.635  21.228 -43.942  1.00  0.00      A    H
ATOM   4408 HG22 THR A 377      29.050  22.876 -44.559  1.00  0.00      A    H
ATOM   4409 HG23 THR A 377      27.445  22.632 -43.753  1.00  0.00      A    H
ATOM   4410  C   THR A 377      26.912  22.572 -47.906  1.00  0.00      A    C
ATOM   4411  O   THR A 377      27.817  22.901 -48.715  1.00  0.00      A    O
ATOM   4412  N   ALA A 378      25.787  21.983 -48.373  1.00  0.00      A    N
ATOM   4413  HN  ALA A 378      25.039  21.786 -47.744  1.00  0.00      A    H
ATOM   4414  CA  ALA A 378      25.462  21.727 -49.780  1.00  0.00      A    C
ATOM   4415  HA  ALA A 378      26.180  21.066 -50.242  1.00  0.00      A    H
ATOM   4416  CB  ALA A 378      24.062  20.901 -49.834  1.00  0.00      A    C
ATOM   4417  HB1 ALA A 378      23.292  21.647 -49.542  1.00  0.00      A    H
ATOM   4418  HB2 ALA A 378      23.799  20.637 -50.881  1.00  0.00      A    H
ATOM   4419  HB3 ALA A 378      24.182  19.962 -49.253  1.00  0.00      A    H
ATOM   4420  C   ALA A 378      25.456  23.113 -50.572  1.00  0.00      A    C
ATOM   4421  O   ALA A 378      26.010  23.182 -51.611  1.00  0.00      A    O
ATOM   4422  N   TRP A 379      24.829  24.198 -50.047  1.00  0.00      A    N
ATOM   4423  HN  TRP A 379      24.180  24.129 -49.293  1.00  0.00      A    H
ATOM   4424  CA  TRP A 379      24.920  25.519 -50.619  1.00  0.00      A    C
ATOM   4425  HA  TRP A 379      24.618  25.497 -51.656  1.00  0.00      A    H
ATOM   4426  CB  TRP A 379      23.698  26.447 -50.200  1.00  0.00      A    C
ATOM   4427  HB1 TRP A 379      22.860  25.966 -50.749  1.00  0.00      A    H
ATOM   4428  HB2 TRP A 379      23.517  26.417 -49.104  1.00  0.00      A    H
ATOM   4429  CG  TRP A 379      23.719  27.871 -50.494  1.00  0.00      A    C
ATOM   4430  CD1 TRP A 379      23.325  28.483 -51.654  1.00  0.00      A    C
ATOM   4431  HD1 TRP A 379      23.018  27.955 -52.545  1.00  0.00      A    H
ATOM   4432  NE1 TRP A 379      23.291  29.899 -51.482  1.00  0.00      A    N
ATOM   4433  HE1 TRP A 379      23.090  30.500 -52.223  1.00  0.00      A    H
ATOM   4434  CE2 TRP A 379      23.739  30.178 -50.192  1.00  0.00      A    C
ATOM   4435  CD2 TRP A 379      24.146  28.943 -49.635  1.00  0.00      A    C
ATOM   4436  CE3 TRP A 379      24.638  28.996 -48.303  1.00  0.00      A    C
ATOM   4437  HE3 TRP A 379      24.829  28.038 -47.842  1.00  0.00      A    H
ATOM   4438  CZ3 TRP A 379      24.794  30.238 -47.696  1.00  0.00      A    C
ATOM   4439  HZ3 TRP A 379      25.244  30.256 -46.714  1.00  0.00      A    H
ATOM   4440  CZ2 TRP A 379      23.890  31.355 -49.622  1.00  0.00      A    C
ATOM   4441  HZ2 TRP A 379      23.617  32.284 -50.100  1.00  0.00      A    H
ATOM   4442  CH2 TRP A 379      24.447  31.426 -48.336  1.00  0.00      A    C
ATOM   4443  HH2 TRP A 379      24.594  32.389 -47.869  1.00  0.00      A    H
ATOM   4444  C   TRP A 379      26.291  26.131 -50.563  1.00  0.00      A    C
ATOM   4445  O   TRP A 379      26.722  26.712 -51.620  1.00  0.00      A    O
ATOM   4446  N   ARG A 380      27.155  26.108 -49.454  1.00  0.00      A    N
ATOM   4447  HN  ARG A 380      26.745  25.769 -48.611  1.00  0.00      A    H
ATOM   4448  CA  ARG A 380      28.540  26.428 -49.516  1.00  0.00      A    C
ATOM   4449  HA  ARG A 380      28.568  27.495 -49.683  1.00  0.00      A    H
ATOM   4450  CB  ARG A 380      29.353  26.143 -48.185  1.00  0.00      A    C
ATOM   4451  HB1 ARG A 380      29.455  25.061 -47.957  1.00  0.00      A    H
ATOM   4452  HB2 ARG A 380      30.376  26.576 -48.214  1.00  0.00      A    H
ATOM   4453  CG  ARG A 380      28.943  26.920 -46.910  1.00  0.00      A    C
ATOM   4454  HG1 ARG A 380      27.987  26.436 -46.617  1.00  0.00      A    H
ATOM   4455  HG2 ARG A 380      29.613  26.600 -46.083  1.00  0.00      A    H
ATOM   4456  CD  ARG A 380      28.786  28.439 -47.103  1.00  0.00      A    C
ATOM   4457  HD1 ARG A 380      29.687  28.930 -47.529  1.00  0.00      A    H
ATOM   4458  HD2 ARG A 380      27.833  28.664 -47.629  1.00  0.00      A    H
ATOM   4459  NE  ARG A 380      28.646  29.011 -45.726  1.00  0.00      A    N
ATOM   4460  HE  ARG A 380      28.576  28.428 -44.917  1.00  0.00      A    H
ATOM   4461  CZ  ARG A 380      28.509  30.323 -45.510  1.00  0.00      A    C
ATOM   4462  NH1 ARG A 380      28.544  31.231 -46.414  1.00  0.00      A    N
ATOM   4463 HH11 ARG A 380      28.599  32.171 -46.075  1.00  0.00      A    H
ATOM   4464 HH12 ARG A 380      29.003  31.055 -47.284  1.00  0.00      A    H
ATOM   4465  NH2 ARG A 380      28.302  30.864 -44.297  1.00  0.00      A    N
ATOM   4466 HH21 ARG A 380      28.105  31.844 -44.261  1.00  0.00      A    H
ATOM   4467 HH22 ARG A 380      28.188  30.298 -43.480  1.00  0.00      A    H
ATOM   4468  C   ARG A 380      29.400  25.823 -50.644  1.00  0.00      A    C
ATOM   4469  O   ARG A 380      30.254  26.502 -51.109  1.00  0.00      A    O
ATOM   4470  N   CYS A 381      29.107  24.600 -51.065  1.00  0.00      A    N
ATOM   4471  HN  CYS A 381      28.349  24.291 -50.495  1.00  0.00      A    H
ATOM   4472  CA  CYS A 381      29.829  23.756 -51.964  1.00  0.00      A    C
ATOM   4473  HA  CYS A 381      30.890  23.929 -51.857  1.00  0.00      A    H
ATOM   4474  CB  CYS A 381      29.658  22.202 -51.745  1.00  0.00      A    C
ATOM   4475  HB1 CYS A 381      29.851  22.037 -50.663  1.00  0.00      A    H
ATOM   4476  HB2 CYS A 381      28.659  21.775 -51.979  1.00  0.00      A    H
ATOM   4477  SG  CYS A 381      30.934  21.317 -52.804  1.00  0.00      A    S
ATOM   4478  HG1 CYS A 381      30.076  20.909 -53.727  1.00  0.00      A    H
ATOM   4479  C   CYS A 381      29.382  24.122 -53.383  1.00  0.00      A    C
ATOM   4480  O   CYS A 381      30.161  24.173 -54.340  1.00  0.00      A    O
ATOM   4481  N   TYR A 382      28.066  24.442 -53.572  1.00  0.00      A    N
ATOM   4482  HN  TYR A 382      27.484  24.204 -52.799  1.00  0.00      A    H
ATOM   4483  CA  TYR A 382      27.490  25.069 -54.760  1.00  0.00      A    C
ATOM   4484  HA  TYR A 382      27.785  24.550 -55.660  1.00  0.00      A    H
ATOM   4485  CB  TYR A 382      25.974  24.888 -54.474  1.00  0.00      A    C
ATOM   4486  HB1 TYR A 382      25.692  23.814 -54.488  1.00  0.00      A    H
ATOM   4487  HB2 TYR A 382      25.767  25.104 -53.404  1.00  0.00      A    H
ATOM   4488  CG  TYR A 382      25.149  25.681 -55.409  1.00  0.00      A    C
ATOM   4489  CD1 TYR A 382      24.656  25.237 -56.635  1.00  0.00      A    C
ATOM   4490  HD1 TYR A 382      24.778  24.204 -56.925  1.00  0.00      A    H
ATOM   4491  CE1 TYR A 382      23.869  26.007 -57.461  1.00  0.00      A    C
ATOM   4492  HE1 TYR A 382      23.468  25.773 -58.436  1.00  0.00      A    H
ATOM   4493  CZ  TYR A 382      23.557  27.338 -57.050  1.00  0.00      A    C
ATOM   4494  OH  TYR A 382      22.678  28.047 -57.918  1.00  0.00      A    O
ATOM   4495  HH  TYR A 382      22.531  28.952 -57.633  1.00  0.00      A    H
ATOM   4496  CD2 TYR A 382      24.864  26.981 -55.031  1.00  0.00      A    C
ATOM   4497  HD2 TYR A 382      25.266  27.358 -54.102  1.00  0.00      A    H
ATOM   4498  CE2 TYR A 382      23.996  27.811 -55.791  1.00  0.00      A    C
ATOM   4499  HE2 TYR A 382      23.796  28.855 -55.600  1.00  0.00      A    H
ATOM   4500  C   TYR A 382      28.107  26.435 -54.982  1.00  0.00      A    C
ATOM   4501  O   TYR A 382      28.514  26.656 -56.114  1.00  0.00      A    O
ATOM   4502  N   ALA A 383      28.322  27.344 -53.984  1.00  0.00      A    N
ATOM   4503  HN  ALA A 383      27.950  27.192 -53.071  1.00  0.00      A    H
ATOM   4504  CA  ALA A 383      28.999  28.627 -54.143  1.00  0.00      A    C
ATOM   4505  HA  ALA A 383      28.473  29.163 -54.920  1.00  0.00      A    H
ATOM   4506  CB  ALA A 383      28.834  29.314 -52.806  1.00  0.00      A    C
ATOM   4507  HB1 ALA A 383      27.789  29.691 -52.812  1.00  0.00      A    H
ATOM   4508  HB2 ALA A 383      29.049  28.589 -51.992  1.00  0.00      A    H
ATOM   4509  HB3 ALA A 383      29.501  30.195 -52.689  1.00  0.00      A    H
ATOM   4510  C   ALA A 383      30.444  28.389 -54.539  1.00  0.00      A    C
ATOM   4511  O   ALA A 383      31.032  29.146 -55.302  1.00  0.00      A    O
ATOM   4512  N   ALA A 384      31.108  27.406 -53.881  1.00  0.00      A    N
ATOM   4513  HN  ALA A 384      30.566  26.777 -53.329  1.00  0.00      A    H
ATOM   4514  CA  ALA A 384      32.485  27.081 -54.243  1.00  0.00      A    C
ATOM   4515  HA  ALA A 384      33.067  27.991 -54.265  1.00  0.00      A    H
ATOM   4516  CB  ALA A 384      33.263  26.170 -53.255  1.00  0.00      A    C
ATOM   4517  HB1 ALA A 384      33.221  26.604 -52.233  1.00  0.00      A    H
ATOM   4518  HB2 ALA A 384      32.770  25.177 -53.182  1.00  0.00      A    H
ATOM   4519  HB3 ALA A 384      34.292  26.060 -53.660  1.00  0.00      A    H
ATOM   4520  C   ALA A 384      32.503  26.556 -55.662  1.00  0.00      A    C
ATOM   4521  O   ALA A 384      33.213  26.981 -56.515  1.00  0.00      A    O
ATOM   4522  N   GLU A 385      31.499  25.671 -56.020  1.00  0.00      A    N
ATOM   4523  HN  GLU A 385      30.787  25.289 -55.435  1.00  0.00      A    H
ATOM   4524  CA  GLU A 385      31.483  25.193 -57.338  1.00  0.00      A    C
ATOM   4525  HA  GLU A 385      32.397  24.668 -57.575  1.00  0.00      A    H
ATOM   4526  CB  GLU A 385      30.387  24.042 -57.430  1.00  0.00      A    C
ATOM   4527  HB1 GLU A 385      30.559  23.214 -56.709  1.00  0.00      A    H
ATOM   4528  HB2 GLU A 385      29.429  24.476 -57.073  1.00  0.00      A    H
ATOM   4529  CG  GLU A 385      30.363  23.456 -58.793  1.00  0.00      A    C
ATOM   4530  HG1 GLU A 385      29.784  23.989 -59.577  1.00  0.00      A    H
ATOM   4531  HG2 GLU A 385      31.352  23.310 -59.277  1.00  0.00      A    H
ATOM   4532  CD  GLU A 385      29.757  22.045 -58.747  1.00  0.00      A    C
ATOM   4533  OE1 GLU A 385      29.402  21.512 -57.694  1.00  0.00      A    O
ATOM   4534  OE2 GLU A 385      29.690  21.357 -59.869  1.00  0.00      A    O
ATOM   4535  C   GLU A 385      31.349  26.196 -58.541  1.00  0.00      A    C
ATOM   4536  O   GLU A 385      32.021  26.079 -59.558  1.00  0.00      A    O
ATOM   4537  N   ASN A 386      30.486  27.133 -58.426  1.00  0.00      A    N
ATOM   4538  HN  ASN A 386      30.006  27.238 -57.558  1.00  0.00      A    H
ATOM   4539  CA  ASN A 386      30.265  28.179 -59.392  1.00  0.00      A    C
ATOM   4540  HA  ASN A 386      30.348  27.956 -60.445  1.00  0.00      A    H
ATOM   4541  CB  ASN A 386      28.855  28.712 -59.354  1.00  0.00      A    C
ATOM   4542  HB1 ASN A 386      28.626  29.147 -58.358  1.00  0.00      A    H
ATOM   4543  HB2 ASN A 386      28.867  29.439 -60.194  1.00  0.00      A    H
ATOM   4544  CG  ASN A 386      27.883  27.609 -59.760  1.00  0.00      A    C
ATOM   4545  OD1 ASN A 386      27.598  27.546 -60.997  1.00  0.00      A    O
ATOM   4546  ND2 ASN A 386      27.386  26.773 -58.867  1.00  0.00      A    N
ATOM   4547 HD21 ASN A 386      26.965  25.951 -59.250  1.00  0.00      A    H
ATOM   4548 HD22 ASN A 386      27.602  26.853 -57.894  1.00  0.00      A    H
ATOM   4549  C   ASN A 386      31.283  29.445 -59.361  1.00  0.00      A    C
ATOM   4550  O   ASN A 386      31.136  30.112 -58.287  1.00  0.00      A    O
ATOM   4551  N   PRO A 387      32.150  29.713 -60.362  1.00  0.00      A    N
ATOM   4552  CD  PRO A 387      32.429  28.912 -61.496  1.00  0.00      A    C
ATOM   4553  HD1 PRO A 387      31.539  28.628 -62.098  1.00  0.00      A    H
ATOM   4554  HD2 PRO A 387      32.823  27.945 -61.116  1.00  0.00      A    H
ATOM   4555  CA  PRO A 387      33.061  30.790 -60.159  1.00  0.00      A    C
ATOM   4556  HA  PRO A 387      33.759  30.649 -59.347  1.00  0.00      A    H
ATOM   4557  CB  PRO A 387      33.962  30.864 -61.397  1.00  0.00      A    C
ATOM   4558  HB1 PRO A 387      34.969  30.612 -61.002  1.00  0.00      A    H
ATOM   4559  HB2 PRO A 387      33.995  31.822 -61.959  1.00  0.00      A    H
ATOM   4560  CG  PRO A 387      33.438  29.813 -62.385  1.00  0.00      A    C
ATOM   4561  HG1 PRO A 387      34.285  29.178 -62.721  1.00  0.00      A    H
ATOM   4562  HG2 PRO A 387      32.886  30.298 -63.219  1.00  0.00      A    H
ATOM   4563  C   PRO A 387      32.385  32.131 -59.984  1.00  0.00      A    C
ATOM   4564  OT1 PRO A 387      31.506  32.545 -60.725  1.00  0.00      A    O
ATOM   4565  OT2 PRO A 387      32.747  32.875 -59.051  1.00  0.00      A    O
TER    4566      PRO A 387
ATOM   4567  N   LEU B 388      44.468  32.007 -63.355  1.00  0.00      B    N
ATOM   4568  HT1 LEU B 388      43.569  31.534 -63.579  1.00  0.00      B    H
ATOM   4569  HT2 LEU B 388      45.130  31.433 -62.795  1.00  0.00      B    H
ATOM   4570  HT3 LEU B 388      44.898  32.163 -64.289  1.00  0.00      B    H
ATOM   4571  CA  LEU B 388      44.011  33.189 -62.640  1.00  0.00      B    C
ATOM   4572  HA  LEU B 388      44.900  33.802 -62.636  1.00  0.00      B    H
ATOM   4573  CB  LEU B 388      42.977  33.860 -63.581  1.00  0.00      B    C
ATOM   4574  HB1 LEU B 388      43.292  33.876 -64.646  1.00  0.00      B    H
ATOM   4575  HB2 LEU B 388      42.118  33.162 -63.675  1.00  0.00      B    H
ATOM   4576  CG  LEU B 388      42.399  35.192 -63.140  1.00  0.00      B    C
ATOM   4577  HG  LEU B 388      41.823  35.094 -62.195  1.00  0.00      B    H
ATOM   4578  CD1 LEU B 388      43.562  36.227 -62.936  1.00  0.00      B    C
ATOM   4579 HD11 LEU B 388      44.205  35.797 -62.138  1.00  0.00      B    H
ATOM   4580 HD12 LEU B 388      44.154  36.300 -63.873  1.00  0.00      B    H
ATOM   4581 HD13 LEU B 388      43.225  37.242 -62.636  1.00  0.00      B    H
ATOM   4582  CD2 LEU B 388      41.535  35.688 -64.304  1.00  0.00      B    C
ATOM   4583 HD21 LEU B 388      40.954  34.804 -64.645  1.00  0.00      B    H
ATOM   4584 HD22 LEU B 388      40.874  36.516 -63.967  1.00  0.00      B    H
ATOM   4585 HD23 LEU B 388      42.166  36.131 -65.104  1.00  0.00      B    H
ATOM   4586  C   LEU B 388      43.653  32.926 -61.206  1.00  0.00      B    C
ATOM   4587  O   LEU B 388      44.541  32.900 -60.347  1.00  0.00      B    O
ATOM   4588  N   ARG B 389      42.369  32.702 -60.908  1.00  0.00      B    N
ATOM   4589  HN  ARG B 389      41.562  32.915 -61.454  1.00  0.00      B    H
ATOM   4590  CA  ARG B 389      41.935  32.313 -59.534  1.00  0.00      B    C
ATOM   4591  HA  ARG B 389      42.656  32.588 -58.779  1.00  0.00      B    H
ATOM   4592  CB  ARG B 389      40.712  33.177 -59.146  1.00  0.00      B    C
ATOM   4593  HB1 ARG B 389      40.036  33.207 -60.028  1.00  0.00      B    H
ATOM   4594  HB2 ARG B 389      40.272  32.806 -58.196  1.00  0.00      B    H
ATOM   4595  CG  ARG B 389      41.065  34.731 -58.883  1.00  0.00      B    C
ATOM   4596  HG1 ARG B 389      41.778  34.787 -58.032  1.00  0.00      B    H
ATOM   4597  HG2 ARG B 389      41.554  35.049 -59.829  1.00  0.00      B    H
ATOM   4598  CD  ARG B 389      39.798  35.599 -58.876  1.00  0.00      B    C
ATOM   4599  HD1 ARG B 389      39.242  35.539 -59.837  1.00  0.00      B    H
ATOM   4600  HD2 ARG B 389      39.197  35.357 -57.974  1.00  0.00      B    H
ATOM   4601  NE  ARG B 389      40.166  37.017 -58.564  1.00  0.00      B    N
ATOM   4602  HE  ARG B 389      40.232  37.348 -57.623  1.00  0.00      B    H
ATOM   4603  CZ  ARG B 389      40.630  37.832 -59.463  1.00  0.00      B    C
ATOM   4604  NH1 ARG B 389      40.542  37.846 -60.770  1.00  0.00      B    N
ATOM   4605 HH11 ARG B 389      40.829  38.660 -61.273  1.00  0.00      B    H
ATOM   4606 HH12 ARG B 389      39.851  37.214 -61.121  1.00  0.00      B    H
ATOM   4607  NH2 ARG B 389      41.223  38.849 -58.868  1.00  0.00      B    N
ATOM   4608 HH21 ARG B 389      41.685  39.531 -59.434  1.00  0.00      B    H
ATOM   4609 HH22 ARG B 389      40.790  39.058 -57.991  1.00  0.00      B    H
ATOM   4610  C   ARG B 389      41.558  30.866 -59.354  1.00  0.00      B    C
ATOM   4611  O   ARG B 389      41.025  30.520 -58.325  1.00  0.00      B    O
ATOM   4612  N   GLU B 390      41.806  30.019 -60.387  1.00  0.00      B    N
ATOM   4613  HN  GLU B 390      42.040  30.331 -61.305  1.00  0.00      B    H
ATOM   4614  CA  GLU B 390      41.504  28.595 -60.467  1.00  0.00      B    C
ATOM   4615  HA  GLU B 390      40.430  28.499 -60.403  1.00  0.00      B    H
ATOM   4616  CB  GLU B 390      42.061  27.920 -61.818  1.00  0.00      B    C
ATOM   4617  HB1 GLU B 390      43.153  28.080 -61.947  1.00  0.00      B    H
ATOM   4618  HB2 GLU B 390      41.981  26.817 -61.717  1.00  0.00      B    H
ATOM   4619  CG  GLU B 390      41.310  28.337 -63.137  1.00  0.00      B    C
ATOM   4620  HG1 GLU B 390      41.396  27.527 -63.892  1.00  0.00      B    H
ATOM   4621  HG2 GLU B 390      40.222  28.453 -62.945  1.00  0.00      B    H
ATOM   4622  CD  GLU B 390      41.759  29.620 -63.777  1.00  0.00      B    C
ATOM   4623  OE1 GLU B 390      42.271  29.546 -64.907  1.00  0.00      B    O
ATOM   4624  OE2 GLU B 390      41.616  30.713 -63.146  1.00  0.00      B    O
ATOM   4625  C   GLU B 390      41.928  27.735 -59.282  1.00  0.00      B    C
ATOM   4626  O   GLU B 390      41.166  26.931 -58.819  1.00  0.00      B    O
ATOM   4627  N   HIS B 391      43.154  27.981 -58.869  1.00  0.00      B    N
ATOM   4628  HN  HIS B 391      43.666  28.682 -59.360  1.00  0.00      B    H
ATOM   4629  CA  HIS B 391      43.774  27.178 -57.797  1.00  0.00      B    C
ATOM   4630  HA  HIS B 391      43.509  26.155 -58.016  1.00  0.00      B    H
ATOM   4631  CB  HIS B 391      45.301  27.256 -57.549  1.00  0.00      B    C
ATOM   4632  HB1 HIS B 391      45.724  28.255 -57.305  1.00  0.00      B    H
ATOM   4633  HB2 HIS B 391      45.617  26.559 -56.744  1.00  0.00      B    H
ATOM   4634  ND1 HIS B 391      46.892  27.308 -59.593  1.00  0.00      B    N
ATOM   4635  HD1 HIS B 391      47.155  28.264 -59.466  1.00  0.00      B    H
ATOM   4636  CG  HIS B 391      45.988  26.667 -58.747  1.00  0.00      B    C
ATOM   4637  CE1 HIS B 391      47.401  26.416 -60.411  1.00  0.00      B    C
ATOM   4638  HE1 HIS B 391      48.014  26.618 -61.289  1.00  0.00      B    H
ATOM   4639  NE2 HIS B 391      46.883  25.232 -60.172  1.00  0.00      B    N
ATOM   4640  CD2 HIS B 391      46.020  25.357 -59.133  1.00  0.00      B    C
ATOM   4641  HD2 HIS B 391      45.497  24.516 -58.696  1.00  0.00      B    H
ATOM   4642  C   HIS B 391      43.151  27.492 -56.430  1.00  0.00      B    C
ATOM   4643  O   HIS B 391      42.936  26.579 -55.651  1.00  0.00      B    O
ATOM   4644  N   HIS B 392      42.935  28.836 -56.220  1.00  0.00      B    N
ATOM   4645  HN  HIS B 392      43.289  29.426 -56.942  1.00  0.00      B    H
ATOM   4646  CA  HIS B 392      42.099  29.349 -55.175  1.00  0.00      B    C
ATOM   4647  HA  HIS B 392      42.562  29.008 -54.261  1.00  0.00      B    H
ATOM   4648  CB  HIS B 392      42.053  30.867 -55.029  1.00  0.00      B    C
ATOM   4649  HB1 HIS B 392      42.960  31.383 -54.649  1.00  0.00      B    H
ATOM   4650  HB2 HIS B 392      41.954  31.366 -56.016  1.00  0.00      B    H
ATOM   4651  ND1 HIS B 392      40.749  31.029 -52.909  1.00  0.00      B    N
ATOM   4652  HD1 HIS B 392      41.136  30.327 -52.312  1.00  0.00      B    H
ATOM   4653  CG  HIS B 392      40.891  31.320 -54.169  1.00  0.00      B    C
ATOM   4654  CE1 HIS B 392      39.624  31.656 -52.433  1.00  0.00      B    C
ATOM   4655  HE1 HIS B 392      39.251  31.489 -51.422  1.00  0.00      B    H
ATOM   4656  NE2 HIS B 392      39.016  32.322 -53.368  1.00  0.00      B    N
ATOM   4657  CD2 HIS B 392      39.747  32.017 -54.530  1.00  0.00      B    C
ATOM   4658  HD2 HIS B 392      39.608  32.446 -55.515  1.00  0.00      B    H
ATOM   4659  C   HIS B 392      40.717  28.689 -55.221  1.00  0.00      B    C
ATOM   4660  O   HIS B 392      40.269  28.096 -54.244  1.00  0.00      B    O
ATOM   4661  N   ARG B 393      40.145  28.693 -56.380  1.00  0.00      B    N
ATOM   4662  HN  ARG B 393      40.440  29.327 -57.091  1.00  0.00      B    H
ATOM   4663  CA  ARG B 393      38.860  28.028 -56.615  1.00  0.00      B    C
ATOM   4664  HA  ARG B 393      38.211  28.598 -55.966  1.00  0.00      B    H
ATOM   4665  CB  ARG B 393      38.363  28.285 -58.075  1.00  0.00      B    C
ATOM   4666  HB1 ARG B 393      38.467  29.388 -58.161  1.00  0.00      B    H
ATOM   4667  HB2 ARG B 393      39.055  27.923 -58.864  1.00  0.00      B    H
ATOM   4668  CG  ARG B 393      37.031  27.755 -58.526  1.00  0.00      B    C
ATOM   4669  HG1 ARG B 393      36.763  28.118 -59.541  1.00  0.00      B    H
ATOM   4670  HG2 ARG B 393      37.114  26.647 -58.555  1.00  0.00      B    H
ATOM   4671  CD  ARG B 393      35.772  28.009 -57.639  1.00  0.00      B    C
ATOM   4672  HD1 ARG B 393      34.836  27.651 -58.119  1.00  0.00      B    H
ATOM   4673  HD2 ARG B 393      35.830  27.487 -56.660  1.00  0.00      B    H
ATOM   4674  NE  ARG B 393      35.860  29.475 -57.367  1.00  0.00      B    N
ATOM   4675  HE  ARG B 393      36.577  30.097 -57.681  1.00  0.00      B    H
ATOM   4676  CZ  ARG B 393      34.755  30.114 -56.994  1.00  0.00      B    C
ATOM   4677  NH1 ARG B 393      33.602  29.620 -56.787  1.00  0.00      B    N
ATOM   4678 HH11 ARG B 393      32.708  30.064 -56.855  1.00  0.00      B    H
ATOM   4679 HH12 ARG B 393      33.440  28.634 -56.832  1.00  0.00      B    H
ATOM   4680  NH2 ARG B 393      34.827  31.399 -56.922  1.00  0.00      B    N
ATOM   4681 HH21 ARG B 393      34.172  32.027 -56.500  1.00  0.00      B    H
ATOM   4682 HH22 ARG B 393      35.729  31.775 -57.133  1.00  0.00      B    H
ATOM   4683  C   ARG B 393      38.900  26.519 -56.316  1.00  0.00      B    C
ATOM   4684  O   ARG B 393      38.018  25.991 -55.633  1.00  0.00      B    O
ATOM   4685  N   ALA B 394      39.986  25.836 -56.743  1.00  0.00      B    N
ATOM   4686  HN  ALA B 394      40.661  26.223 -57.367  1.00  0.00      B    H
ATOM   4687  CA  ALA B 394      40.271  24.441 -56.389  1.00  0.00      B    C
ATOM   4688  HA  ALA B 394      39.436  23.843 -56.725  1.00  0.00      B    H
ATOM   4689  CB  ALA B 394      41.565  24.001 -57.211  1.00  0.00      B    C
ATOM   4690  HB1 ALA B 394      42.375  24.709 -56.931  1.00  0.00      B    H
ATOM   4691  HB2 ALA B 394      41.966  22.987 -57.000  1.00  0.00      B    H
ATOM   4692  HB3 ALA B 394      41.319  24.176 -58.281  1.00  0.00      B    H
ATOM   4693  C   ALA B 394      40.487  24.099 -54.967  1.00  0.00      B    C
ATOM   4694  O   ALA B 394      40.013  23.128 -54.408  1.00  0.00      B    O
ATOM   4695  N   THR B 395      41.177  25.030 -54.272  1.00  0.00      B    N
ATOM   4696  HN  THR B 395      41.680  25.623 -54.896  1.00  0.00      B    H
ATOM   4697  CA  THR B 395      41.297  24.985 -52.798  1.00  0.00      B    C
ATOM   4698  HA  THR B 395      41.701  24.032 -52.488  1.00  0.00      B    H
ATOM   4699  CB  THR B 395      42.418  25.976 -52.414  1.00  0.00      B    C
ATOM   4700  HB  THR B 395      42.093  26.994 -52.719  1.00  0.00      B    H
ATOM   4701  OG1 THR B 395      43.684  25.574 -52.979  1.00  0.00      B    O
ATOM   4702  HG1 THR B 395      43.543  25.740 -53.914  1.00  0.00      B    H
ATOM   4703  CG2 THR B 395      42.548  25.998 -50.914  1.00  0.00      B    C
ATOM   4704 HG21 THR B 395      41.643  26.297 -50.342  1.00  0.00      B    H
ATOM   4705 HG22 THR B 395      42.974  25.044 -50.536  1.00  0.00      B    H
ATOM   4706 HG23 THR B 395      43.243  26.850 -50.758  1.00  0.00      B    H
ATOM   4707  C   THR B 395      39.969  25.151 -52.003  1.00  0.00      B    C
ATOM   4708  O   THR B 395      39.648  24.353 -51.083  1.00  0.00      B    O
ATOM   4709  N   ILE B 396      39.092  26.110 -52.422  1.00  0.00      B    N
ATOM   4710  HN  ILE B 396      39.336  26.745 -53.151  1.00  0.00      B    H
ATOM   4711  CA  ILE B 396      37.743  26.321 -51.793  1.00  0.00      B    C
ATOM   4712  HA  ILE B 396      37.939  26.319 -50.730  1.00  0.00      B    H
ATOM   4713  CB  ILE B 396      37.105  27.752 -51.959  1.00  0.00      B    C
ATOM   4714  HB  ILE B 396      36.107  27.712 -51.473  1.00  0.00      B    H
ATOM   4715  CG2 ILE B 396      37.865  28.810 -51.097  1.00  0.00      B    C
ATOM   4716 HG21 ILE B 396      37.991  28.512 -50.034  1.00  0.00      B    H
ATOM   4717 HG22 ILE B 396      38.856  28.873 -51.595  1.00  0.00      B    H
ATOM   4718 HG23 ILE B 396      37.247  29.730 -51.023  1.00  0.00      B    H
ATOM   4719  CG1 ILE B 396      36.952  28.084 -53.410  1.00  0.00      B    C
ATOM   4720 HG11 ILE B 396      37.976  27.951 -53.819  1.00  0.00      B    H
ATOM   4721 HG12 ILE B 396      36.227  27.446 -53.961  1.00  0.00      B    H
ATOM   4722  CD  ILE B 396      36.420  29.537 -53.759  1.00  0.00      B    C
ATOM   4723  HD1 ILE B 396      36.557  29.670 -54.854  1.00  0.00      B    H
ATOM   4724  HD2 ILE B 396      35.456  29.749 -53.250  1.00  0.00      B    H
ATOM   4725  HD3 ILE B 396      37.104  30.270 -53.279  1.00  0.00      B    H
ATOM   4726  C   ILE B 396      36.743  25.231 -52.115  1.00  0.00      B    C
ATOM   4727  O   ILE B 396      35.926  24.863 -51.327  1.00  0.00      B    O
ATOM   4728  N   LYS B 397      36.844  24.604 -53.336  1.00  0.00      B    N
ATOM   4729  HN  LYS B 397      37.323  25.040 -54.094  1.00  0.00      B    H
ATOM   4730  CA  LYS B 397      36.204  23.399 -53.565  1.00  0.00      B    C
ATOM   4731  HA  LYS B 397      35.167  23.553 -53.306  1.00  0.00      B    H
ATOM   4732  CB  LYS B 397      36.118  22.942 -55.100  1.00  0.00      B    C
ATOM   4733  HB1 LYS B 397      37.124  22.890 -55.567  1.00  0.00      B    H
ATOM   4734  HB2 LYS B 397      35.623  21.958 -55.249  1.00  0.00      B    H
ATOM   4735  CG  LYS B 397      35.246  23.881 -55.974  1.00  0.00      B    C
ATOM   4736  HG1 LYS B 397      34.200  23.769 -55.618  1.00  0.00      B    H
ATOM   4737  HG2 LYS B 397      35.490  24.927 -55.690  1.00  0.00      B    H
ATOM   4738  CD  LYS B 397      35.269  23.610 -57.480  1.00  0.00      B    C
ATOM   4739  HD1 LYS B 397      34.394  22.964 -57.704  1.00  0.00      B    H
ATOM   4740  HD2 LYS B 397      34.887  24.616 -57.754  1.00  0.00      B    H
ATOM   4741  CE  LYS B 397      36.559  23.133 -58.149  1.00  0.00      B    C
ATOM   4742  HE1 LYS B 397      37.475  23.628 -57.761  1.00  0.00      B    H
ATOM   4743  HE2 LYS B 397      36.629  22.028 -58.050  1.00  0.00      B    H
ATOM   4744  NZ  LYS B 397      36.442  23.468 -59.594  1.00  0.00      B    N
ATOM   4745  HZ1 LYS B 397      36.357  24.447 -59.937  1.00  0.00      B    H
ATOM   4746  HZ2 LYS B 397      37.271  23.116 -60.115  1.00  0.00      B    H
ATOM   4747  HZ3 LYS B 397      35.618  23.012 -60.034  1.00  0.00      B    H
ATOM   4748  C   LYS B 397      36.715  22.161 -52.719  1.00  0.00      B    C
ATOM   4749  O   LYS B 397      35.870  21.504 -52.173  1.00  0.00      B    O
ATOM   4750  N   VAL B 398      37.981  21.921 -52.619  1.00  0.00      B    N
ATOM   4751  HN  VAL B 398      38.689  22.528 -52.970  1.00  0.00      B    H
ATOM   4752  CA  VAL B 398      38.544  20.881 -51.812  1.00  0.00      B    C
ATOM   4753  HA  VAL B 398      38.041  20.023 -52.234  1.00  0.00      B    H
ATOM   4754  CB  VAL B 398      40.036  20.790 -51.862  1.00  0.00      B    C
ATOM   4755  HB  VAL B 398      40.349  21.791 -52.229  1.00  0.00      B    H
ATOM   4756  CG1 VAL B 398      40.692  20.407 -50.491  1.00  0.00      B    C
ATOM   4757 HG11 VAL B 398      40.405  20.976 -49.581  1.00  0.00      B    H
ATOM   4758 HG12 VAL B 398      40.455  19.322 -50.437  1.00  0.00      B    H
ATOM   4759 HG13 VAL B 398      41.788  20.584 -50.533  1.00  0.00      B    H
ATOM   4760  CG2 VAL B 398      40.457  19.813 -52.948  1.00  0.00      B    C
ATOM   4761 HG21 VAL B 398      40.079  20.206 -53.916  1.00  0.00      B    H
ATOM   4762 HG22 VAL B 398      41.563  19.710 -52.936  1.00  0.00      B    H
ATOM   4763 HG23 VAL B 398      40.035  18.806 -52.748  1.00  0.00      B    H
ATOM   4764  C   VAL B 398      37.997  20.848 -50.419  1.00  0.00      B    C
ATOM   4765  O   VAL B 398      37.395  19.767 -50.058  1.00  0.00      B    O
ATOM   4766  N   ILE B 399      38.169  21.983 -49.743  1.00  0.00      B    N
ATOM   4767  HN  ILE B 399      38.561  22.769 -50.216  1.00  0.00      B    H
ATOM   4768  CA  ILE B 399      37.727  22.271 -48.404  1.00  0.00      B    C
ATOM   4769  HA  ILE B 399      38.188  21.577 -47.717  1.00  0.00      B    H
ATOM   4770  CB  ILE B 399      38.040  23.779 -48.137  1.00  0.00      B    C
ATOM   4771  HB  ILE B 399      37.617  24.431 -48.930  1.00  0.00      B    H
ATOM   4772  CG2 ILE B 399      37.163  24.229 -46.881  1.00  0.00      B    C
ATOM   4773 HG21 ILE B 399      36.093  24.372 -47.142  1.00  0.00      B    H
ATOM   4774 HG22 ILE B 399      37.229  23.459 -46.083  1.00  0.00      B    H
ATOM   4775 HG23 ILE B 399      37.660  25.146 -46.498  1.00  0.00      B    H
ATOM   4776  CG1 ILE B 399      39.641  23.935 -48.040  1.00  0.00      B    C
ATOM   4777 HG11 ILE B 399      40.134  23.522 -48.946  1.00  0.00      B    H
ATOM   4778 HG12 ILE B 399      39.771  25.009 -48.294  1.00  0.00      B    H
ATOM   4779  CD  ILE B 399      40.259  23.733 -46.659  1.00  0.00      B    C
ATOM   4780  HD1 ILE B 399      41.366  23.703 -46.742  1.00  0.00      B    H
ATOM   4781  HD2 ILE B 399      39.905  24.541 -45.983  1.00  0.00      B    H
ATOM   4782  HD3 ILE B 399      39.900  22.725 -46.360  1.00  0.00      B    H
ATOM   4783  C   ILE B 399      36.302  22.001 -48.135  1.00  0.00      B    C
ATOM   4784  O   ILE B 399      35.889  21.330 -47.153  1.00  0.00      B    O
ATOM   4785  N   ARG B 400      35.395  22.470 -49.092  1.00  0.00      B    N
ATOM   4786  HN  ARG B 400      35.667  22.880 -49.959  1.00  0.00      B    H
ATOM   4787  CA  ARG B 400      33.993  22.591 -48.886  1.00  0.00      B    C
ATOM   4788  HA  ARG B 400      33.877  22.813 -47.836  1.00  0.00      B    H
ATOM   4789  CB  ARG B 400      33.418  23.573 -49.836  1.00  0.00      B    C
ATOM   4790  HB1 ARG B 400      33.917  23.535 -50.828  1.00  0.00      B    H
ATOM   4791  HB2 ARG B 400      32.355  23.369 -50.086  1.00  0.00      B    H
ATOM   4792  CG  ARG B 400      33.395  25.038 -49.330  1.00  0.00      B    C
ATOM   4793  HG1 ARG B 400      34.408  25.414 -49.590  1.00  0.00      B    H
ATOM   4794  HG2 ARG B 400      32.747  25.551 -50.073  1.00  0.00      B    H
ATOM   4795  CD  ARG B 400      33.047  25.331 -47.911  1.00  0.00      B    C
ATOM   4796  HD1 ARG B 400      32.145  24.844 -47.481  1.00  0.00      B    H
ATOM   4797  HD2 ARG B 400      33.907  25.067 -47.258  1.00  0.00      B    H
ATOM   4798  NE  ARG B 400      32.807  26.860 -47.715  1.00  0.00      B    N
ATOM   4799  HE  ARG B 400      32.747  27.436 -48.530  1.00  0.00      B    H
ATOM   4800  CZ  ARG B 400      32.602  27.571 -46.612  1.00  0.00      B    C
ATOM   4801  NH1 ARG B 400      32.443  26.931 -45.481  1.00  0.00      B    N
ATOM   4802 HH11 ARG B 400      31.825  27.391 -44.843  1.00  0.00      B    H
ATOM   4803 HH12 ARG B 400      32.448  25.931 -45.456  1.00  0.00      B    H
ATOM   4804  NH2 ARG B 400      32.648  28.885 -46.639  1.00  0.00      B    N
ATOM   4805 HH21 ARG B 400      32.451  29.331 -45.765  1.00  0.00      B    H
ATOM   4806 HH22 ARG B 400      33.032  29.380 -47.419  1.00  0.00      B    H
ATOM   4807  C   ARG B 400      33.265  21.226 -49.120  1.00  0.00      B    C
ATOM   4808  O   ARG B 400      32.250  20.824 -48.491  1.00  0.00      B    O
ATOM   4809  N   ARG B 401      33.898  20.345 -49.895  1.00  0.00      B    N
ATOM   4810  HN  ARG B 401      34.721  20.611 -50.391  1.00  0.00      B    H
ATOM   4811  CA  ARG B 401      33.515  19.023 -50.066  1.00  0.00      B    C
ATOM   4812  HA  ARG B 401      32.450  18.940 -50.229  1.00  0.00      B    H
ATOM   4813  CB  ARG B 401      34.192  18.358 -51.329  1.00  0.00      B    C
ATOM   4814  HB1 ARG B 401      35.245  18.349 -50.976  1.00  0.00      B    H
ATOM   4815  HB2 ARG B 401      33.835  17.319 -51.493  1.00  0.00      B    H
ATOM   4816  CG  ARG B 401      33.993  19.184 -52.700  1.00  0.00      B    C
ATOM   4817  HG1 ARG B 401      32.954  19.029 -53.060  1.00  0.00      B    H
ATOM   4818  HG2 ARG B 401      34.027  20.293 -52.653  1.00  0.00      B    H
ATOM   4819  CD  ARG B 401      34.791  18.528 -53.859  1.00  0.00      B    C
ATOM   4820  HD1 ARG B 401      35.847  18.678 -53.550  1.00  0.00      B    H
ATOM   4821  HD2 ARG B 401      34.518  17.483 -54.119  1.00  0.00      B    H
ATOM   4822  NE  ARG B 401      34.403  19.276 -55.110  1.00  0.00      B    N
ATOM   4823  HE  ARG B 401      33.496  19.643 -55.320  1.00  0.00      B    H
ATOM   4824  CZ  ARG B 401      35.159  19.169 -56.214  1.00  0.00      B    C
ATOM   4825  NH1 ARG B 401      36.289  18.557 -56.248  1.00  0.00      B    N
ATOM   4826 HH11 ARG B 401      36.893  18.710 -57.030  1.00  0.00      B    H
ATOM   4827 HH12 ARG B 401      36.593  18.034 -55.452  1.00  0.00      B    H
ATOM   4828  NH2 ARG B 401      34.801  19.706 -57.374  1.00  0.00      B    N
ATOM   4829 HH21 ARG B 401      35.351  19.464 -58.173  1.00  0.00      B    H
ATOM   4830 HH22 ARG B 401      34.004  20.309 -57.340  1.00  0.00      B    H
ATOM   4831  C   ARG B 401      33.778  18.247 -48.820  1.00  0.00      B    C
ATOM   4832  O   ARG B 401      32.871  17.582 -48.455  1.00  0.00      B    O
ATOM   4833  N   MET B 402      34.981  18.485 -48.194  1.00  0.00      B    N
ATOM   4834  HN  MET B 402      35.568  19.052 -48.768  1.00  0.00      B    H
ATOM   4835  CA  MET B 402      35.329  17.762 -46.982  1.00  0.00      B    C
ATOM   4836  HA  MET B 402      35.311  16.695 -47.143  1.00  0.00      B    H
ATOM   4837  CB  MET B 402      36.675  18.245 -46.442  1.00  0.00      B    C
ATOM   4838  HB1 MET B 402      36.739  19.346 -46.305  1.00  0.00      B    H
ATOM   4839  HB2 MET B 402      36.810  17.919 -45.388  1.00  0.00      B    H
ATOM   4840  CG  MET B 402      37.900  17.863 -47.264  1.00  0.00      B    C
ATOM   4841  HG1 MET B 402      37.834  16.792 -47.552  1.00  0.00      B    H
ATOM   4842  HG2 MET B 402      37.912  18.469 -48.195  1.00  0.00      B    H
ATOM   4843  SD  MET B 402      39.577  18.032 -46.458  1.00  0.00      B    S
ATOM   4844  CE  MET B 402      39.676  19.828 -46.059  1.00  0.00      B    C
ATOM   4845  HE1 MET B 402      40.347  20.036 -45.198  1.00  0.00      B    H
ATOM   4846  HE2 MET B 402      39.910  20.277 -47.047  1.00  0.00      B    H
ATOM   4847  HE3 MET B 402      38.687  20.173 -45.689  1.00  0.00      B    H
ATOM   4848  C   MET B 402      34.233  18.148 -45.839  1.00  0.00      B    C
ATOM   4849  O   MET B 402      33.758  17.324 -45.089  1.00  0.00      B    O
ATOM   4850  N   GLN B 403      33.821  19.400 -45.756  1.00  0.00      B    N
ATOM   4851  HN  GLN B 403      34.314  20.172 -46.150  1.00  0.00      B    H
ATOM   4852  CA  GLN B 403      32.662  19.848 -44.879  1.00  0.00      B    C
ATOM   4853  HA  GLN B 403      32.963  19.607 -43.870  1.00  0.00      B    H
ATOM   4854  CB  GLN B 403      32.483  21.371 -44.840  1.00  0.00      B    C
ATOM   4855  HB1 GLN B 403      32.363  21.692 -45.897  1.00  0.00      B    H
ATOM   4856  HB2 GLN B 403      31.519  21.514 -44.306  1.00  0.00      B    H
ATOM   4857  CG  GLN B 403      33.648  22.153 -44.262  1.00  0.00      B    C
ATOM   4858  HG1 GLN B 403      33.811  21.910 -43.190  1.00  0.00      B    H
ATOM   4859  HG2 GLN B 403      34.596  21.945 -44.801  1.00  0.00      B    H
ATOM   4860  CD  GLN B 403      33.559  23.711 -44.575  1.00  0.00      B    C
ATOM   4861  OE1 GLN B 403      32.585  24.113 -45.209  1.00  0.00      B    O
ATOM   4862  NE2 GLN B 403      34.564  24.520 -44.226  1.00  0.00      B    N
ATOM   4863 HE21 GLN B 403      34.207  25.453 -44.190  1.00  0.00      B    H
ATOM   4864 HE22 GLN B 403      35.221  24.121 -43.586  1.00  0.00      B    H
ATOM   4865  C   GLN B 403      31.369  19.210 -45.188  1.00  0.00      B    C
ATOM   4866  O   GLN B 403      30.590  18.765 -44.342  1.00  0.00      B    O
ATOM   4867  N   TYR B 404      30.948  19.186 -46.533  1.00  0.00      B    N
ATOM   4868  HN  TYR B 404      31.561  19.539 -47.235  1.00  0.00      B    H
ATOM   4869  CA  TYR B 404      29.704  18.687 -47.087  1.00  0.00      B    C
ATOM   4870  HA  TYR B 404      28.967  19.274 -46.559  1.00  0.00      B    H
ATOM   4871  CB  TYR B 404      29.617  18.987 -48.599  1.00  0.00      B    C
ATOM   4872  HB1 TYR B 404      29.369  20.041 -48.847  1.00  0.00      B    H
ATOM   4873  HB2 TYR B 404      30.600  18.840 -49.096  1.00  0.00      B    H
ATOM   4874  CG  TYR B 404      28.547  18.197 -49.420  1.00  0.00      B    C
ATOM   4875  CD1 TYR B 404      27.210  18.323 -49.197  1.00  0.00      B    C
ATOM   4876  HD1 TYR B 404      26.827  19.036 -48.482  1.00  0.00      B    H
ATOM   4877  CE1 TYR B 404      26.226  17.548 -49.798  1.00  0.00      B    C
ATOM   4878  HE1 TYR B 404      25.199  17.777 -49.554  1.00  0.00      B    H
ATOM   4879  CZ  TYR B 404      26.610  16.628 -50.752  1.00  0.00      B    C
ATOM   4880  OH  TYR B 404      25.733  15.867 -51.619  1.00  0.00      B    O
ATOM   4881  HH  TYR B 404      26.300  15.232 -52.063  1.00  0.00      B    H
ATOM   4882  CD2 TYR B 404      28.962  17.240 -50.372  1.00  0.00      B    C
ATOM   4883  HD2 TYR B 404      30.025  17.095 -50.496  1.00  0.00      B    H
ATOM   4884  CE2 TYR B 404      27.990  16.392 -50.894  1.00  0.00      B    C
ATOM   4885  HE2 TYR B 404      28.249  15.715 -51.694  1.00  0.00      B    H
ATOM   4886  C   TYR B 404      29.532  17.210 -46.847  1.00  0.00      B    C
ATOM   4887  O   TYR B 404      28.448  16.766 -46.355  1.00  0.00      B    O
ATOM   4888  N   PHE B 405      30.661  16.536 -46.942  1.00  0.00      B    N
ATOM   4889  HN  PHE B 405      31.570  16.833 -47.224  1.00  0.00      B    H
ATOM   4890  CA  PHE B 405      30.613  15.120 -46.654  1.00  0.00      B    C
ATOM   4891  HA  PHE B 405      29.620  14.778 -46.907  1.00  0.00      B    H
ATOM   4892  CB  PHE B 405      31.938  14.441 -47.337  1.00  0.00      B    C
ATOM   4893  HB1 PHE B 405      32.732  15.217 -47.287  1.00  0.00      B    H
ATOM   4894  HB2 PHE B 405      32.340  13.566 -46.782  1.00  0.00      B    H
ATOM   4895  CG  PHE B 405      31.545  14.229 -48.744  1.00  0.00      B    C
ATOM   4896  CD1 PHE B 405      30.293  13.702 -49.123  1.00  0.00      B    C
ATOM   4897  HD1 PHE B 405      29.667  13.297 -48.342  1.00  0.00      B    H
ATOM   4898  CE1 PHE B 405      29.855  13.581 -50.429  1.00  0.00      B    C
ATOM   4899  HE1 PHE B 405      28.891  13.176 -50.697  1.00  0.00      B    H
ATOM   4900  CZ  PHE B 405      30.757  13.882 -51.459  1.00  0.00      B    C
ATOM   4901  HZ  PHE B 405      30.477  13.873 -52.501  1.00  0.00      B    H
ATOM   4902  CD2 PHE B 405      32.450  14.653 -49.788  1.00  0.00      B    C
ATOM   4903  HD2 PHE B 405      33.444  15.065 -49.695  1.00  0.00      B    H
ATOM   4904  CE2 PHE B 405      32.107  14.347 -51.110  1.00  0.00      B    C
ATOM   4905  HE2 PHE B 405      32.840  14.475 -51.892  1.00  0.00      B    H
ATOM   4906  C   PHE B 405      30.610  14.739 -45.103  1.00  0.00      B    C
ATOM   4907  O   PHE B 405      29.971  13.747 -44.754  1.00  0.00      B    O
ATOM   4908  N   VAL B 406      31.210  15.580 -44.224  1.00  0.00      B    N
ATOM   4909  HN  VAL B 406      31.714  16.398 -44.490  1.00  0.00      B    H
ATOM   4910  CA  VAL B 406      31.042  15.507 -42.805  1.00  0.00      B    C
ATOM   4911  HA  VAL B 406      31.231  14.493 -42.485  1.00  0.00      B    H
ATOM   4912  CB  VAL B 406      31.993  16.542 -42.105  1.00  0.00      B    C
ATOM   4913  HB  VAL B 406      31.997  17.521 -42.632  1.00  0.00      B    H
ATOM   4914  CG1 VAL B 406      31.557  16.877 -40.579  1.00  0.00      B    C
ATOM   4915 HG11 VAL B 406      31.455  15.957 -39.964  1.00  0.00      B    H
ATOM   4916 HG12 VAL B 406      32.282  17.561 -40.088  1.00  0.00      B    H
ATOM   4917 HG13 VAL B 406      30.577  17.397 -40.630  1.00  0.00      B    H
ATOM   4918  CG2 VAL B 406      33.429  16.116 -42.151  1.00  0.00      B    C
ATOM   4919 HG21 VAL B 406      33.682  15.855 -43.201  1.00  0.00      B    H
ATOM   4920 HG22 VAL B 406      34.103  16.930 -41.810  1.00  0.00      B    H
ATOM   4921 HG23 VAL B 406      33.525  15.192 -41.542  1.00  0.00      B    H
ATOM   4922  C   VAL B 406      29.600  15.697 -42.426  1.00  0.00      B    C
ATOM   4923  O   VAL B 406      29.028  15.039 -41.564  1.00  0.00      B    O
ATOM   4924  N   ALA B 407      28.922  16.744 -43.016  1.00  0.00      B    N
ATOM   4925  HN  ALA B 407      29.357  17.414 -43.612  1.00  0.00      B    H
ATOM   4926  CA  ALA B 407      27.466  16.935 -42.889  1.00  0.00      B    C
ATOM   4927  HA  ALA B 407      27.303  17.018 -41.824  1.00  0.00      B    H
ATOM   4928  CB  ALA B 407      27.085  18.322 -43.546  1.00  0.00      B    C
ATOM   4929  HB1 ALA B 407      26.050  18.539 -43.207  1.00  0.00      B    H
ATOM   4930  HB2 ALA B 407      27.836  19.027 -43.128  1.00  0.00      B    H
ATOM   4931  HB3 ALA B 407      27.208  18.276 -44.649  1.00  0.00      B    H
ATOM   4932  C   ALA B 407      26.517  15.831 -43.385  1.00  0.00      B    C
ATOM   4933  O   ALA B 407      25.588  15.439 -42.680  1.00  0.00      B    O
ATOM   4934  N   LYS B 408      26.768  15.198 -44.553  1.00  0.00      B    N
ATOM   4935  HN  LYS B 408      27.538  15.482 -45.120  1.00  0.00      B    H
ATOM   4936  CA  LYS B 408      26.155  13.849 -44.919  1.00  0.00      B    C
ATOM   4937  HA  LYS B 408      25.097  14.066 -44.960  1.00  0.00      B    H
ATOM   4938  CB  LYS B 408      26.762  13.437 -46.305  1.00  0.00      B    C
ATOM   4939  HB1 LYS B 408      27.863  13.404 -46.162  1.00  0.00      B    H
ATOM   4940  HB2 LYS B 408      26.435  12.398 -46.527  1.00  0.00      B    H
ATOM   4941  CG  LYS B 408      26.413  14.356 -47.558  1.00  0.00      B    C
ATOM   4942  HG1 LYS B 408      26.237  15.372 -47.144  1.00  0.00      B    H
ATOM   4943  HG2 LYS B 408      27.265  14.360 -48.272  1.00  0.00      B    H
ATOM   4944  CD  LYS B 408      25.038  14.144 -48.223  1.00  0.00      B    C
ATOM   4945  HD1 LYS B 408      24.306  13.862 -47.436  1.00  0.00      B    H
ATOM   4946  HD2 LYS B 408      24.769  15.154 -48.597  1.00  0.00      B    H
ATOM   4947  CE  LYS B 408      25.187  13.113 -49.335  1.00  0.00      B    C
ATOM   4948  HE1 LYS B 408      24.263  12.965 -49.934  1.00  0.00      B    H
ATOM   4949  HE2 LYS B 408      25.964  13.362 -50.090  1.00  0.00      B    H
ATOM   4950  NZ  LYS B 408      25.543  11.752 -48.884  1.00  0.00      B    N
ATOM   4951  HZ1 LYS B 408      24.784  11.556 -48.201  1.00  0.00      B    H
ATOM   4952  HZ2 LYS B 408      25.405  11.103 -49.685  1.00  0.00      B    H
ATOM   4953  HZ3 LYS B 408      26.511  11.613 -48.532  1.00  0.00      B    H
ATOM   4954  C   LYS B 408      26.318  12.752 -43.892  1.00  0.00      B    C
ATOM   4955  O   LYS B 408      25.417  11.954 -43.654  1.00  0.00      B    O
ATOM   4956  N   LYS B 409      27.503  12.620 -43.262  1.00  0.00      B    N
ATOM   4957  HN  LYS B 409      28.281  13.088 -43.673  1.00  0.00      B    H
ATOM   4958  CA  LYS B 409      27.727  11.744 -42.217  1.00  0.00      B    C
ATOM   4959  HA  LYS B 409      27.422  10.734 -42.446  1.00  0.00      B    H
ATOM   4960  CB  LYS B 409      29.173  11.604 -41.908  1.00  0.00      B    C
ATOM   4961  HB1 LYS B 409      29.700  12.520 -41.564  1.00  0.00      B    H
ATOM   4962  HB2 LYS B 409      29.155  10.825 -41.116  1.00  0.00      B    H
ATOM   4963  CG  LYS B 409      30.088  10.697 -42.892  1.00  0.00      B    C
ATOM   4964  HG1 LYS B 409      30.488  11.278 -43.751  1.00  0.00      B    H
ATOM   4965  HG2 LYS B 409      30.953  10.406 -42.260  1.00  0.00      B    H
ATOM   4966  CD  LYS B 409      29.557   9.324 -43.200  1.00  0.00      B    C
ATOM   4967  HD1 LYS B 409      29.030   8.954 -42.295  1.00  0.00      B    H
ATOM   4968  HD2 LYS B 409      28.767   9.472 -43.967  1.00  0.00      B    H
ATOM   4969  CE  LYS B 409      30.432   8.150 -43.471  1.00  0.00      B    C
ATOM   4970  HE1 LYS B 409      31.063   7.875 -42.599  1.00  0.00      B    H
ATOM   4971  HE2 LYS B 409      29.849   7.236 -43.714  1.00  0.00      B    H
[truncated: 2,335,437 more chars]
