# Supplementary material for: A general mechanism of KCNE1 modulation of KCNQ1 channels involving non-canonical VSD-PD coupling
Source: Commun Biol. 2021 Jul 20;4:887. doi: 10.1038/s42003-021-02418-1 (PMC8292421; doi:10.1038/s42003-021-02418-1)
Supplement: Supplementary file 3 — Supplementary Data 2. [file 42003_2021_2418_MOESM3_ESM.xlsx]

## Sheet: Figure 2
Fig. 2b	Effects of F232A on the GV and FV relations of KCNQ1/KCNE1 channels
	WT	Voltage (mV)	G/Gmax	SEM	F/Fmax	SEM
		-160			0.03854	0.02735
		-140	0.000136537	4.47487e-05	0.11126	0.03055
		-120	0.00335	0.0039	0.18775	0.03824
		-100	0.00758	0.00226	0.27995	0.04025
		-80	0.00989	0.00237	0.38491	0.03761
		-60	0.01224	0.00397	0.4617	0.04691
		-40	0.03531	0.01521	0.52938	0.04912
		-20	0.10136	0.04053	0.59737	0.0453
		0	0.26708	0.05509	0.64622	0.03695
		20	0.50669	0.04859	0.69785	0.01552
		40	0.74643	0.0535	0.76793	0.02548
		60	0.91806	0.05022	0.87021	0.01888
		80	1	0	0.99448	0.00513
	F232A	Voltage (mV)	G/Gmax	SEM	F/Fmax	SEM
		-160			0.03573	4.12989e-05
		-140	0.0003847	6.80631e-05	0.11748	0.09604
		-120	0.00636	0.00466	0.24526	0.06936
		-100	0.02362	0.02666	0.37316	0.06255
		-80	0.05705	0.03612	0.51854	0.04937
		-60	0.09913	0.02428	0.63941	0.05058
		-40	0.20432	0.01236	0.71824	0.03789
		-20	0.36284	0.00761	0.76793	0.02983
		0	0.55497	0.01199	0.78604	0.03006
		20	0.74188	0.03688	0.81541	0.03993
		40	0.91323	0.07241	0.86635	0.0255
		60	1.01493	0.06644	0.9184	0.01518
		80	1	0	0.95914	0

## Sheet: Figure 3
Fig. 3b	Comparison of measured tail Rb+/K+ ratio from the KCNQ1, KCNQ1/KCNE1 and KCNQ1-F232A/KCNE1 channels
		Rb+/K+ ratio	SEM
	KCNQ1	2.45084	0.28102
	KCNQ1/KCNE1	0.58653	0.07096
	KCNQ1-F232A/KCNE1	1.85197	0.39314

## Sheet: Figure 4
Fig. 4b	Effects of F279A on the GV and FV relations of KCNQ1/KCNE1 channels								Fig. 4d	Comparison of measured tail Rb+/K+ ratio from KCNQ1, KCNQ1/KCNE1 and KCNQ1-F279A/KCNE1 channels
	WT	Voltage (mV)	G/Gmax	SEM	F/Fmax	SEM					Rb+/K+ ratio	SEM
										KCNQ1	2.45084	0.28102
		-160			0.03854	0.02735				KCNQ1/KCNE1	0.58653	0.07096
		-140	0.000136537	4.47487e-05	0.11126	0.03055				KCNQ1-F279A/KCNE1	0.91525	0.14079
		-120	0.00335	0.0039	0.18775	0.03824
		-100	0.00758	0.00226	0.27995	0.04025
		-80	0.00989	0.00237	0.38491	0.03761
		-60	0.01224	0.00397	0.4617	0.04691
		-40	0.03531	0.01521	0.52938	0.04912
		-20	0.10136	0.04053	0.59737	0.0453
		0	0.26708	0.05509	0.64622	0.03695
		20	0.50669	0.04859	0.69785	0.01552
		40	0.74643	0.0535	0.76793	0.02548
		60	0.91806	0.05022	0.87021	0.01888
		80	1	0	0.99448	0.00513
	F279A	Voltage (mV)	G/Gmax	SEM	F/Fmax	SEM
		-140			0.04936	0.00221
		-120	0.000886555	0.000695984	0.10309	0.049
		-100	0.02155	0.01477	0.15733	0.00687
		-80	0.06193	0.04308	0.20273	0.02377
		-60	0.04269	0.03063	0.33321	0.03533
		-40	0.21695	0.09251	0.42117	0.02432
		-20	0.48332	0.08019	0.50677	0.04771
		0	0.75001	0.10542	0.54893	0.08119
		20	0.90516	0.07564	0.68899	0.02971
		40	1	0	0.80655	0.07727
		60	0.95569	0.09189	0.96288	0.02776
		80			1.05263	0

## Sheet: Figure 5
Fig. 5b	Effects of F232A on the GV and FV relations of KCNQ1 channels							Fig. 5c	Effects of F279A on the GV and FV relations of KCNQ1 channels
	WT	Voltage (mV)	G/Gmax	SEM	F/Fmax	SEM		WT	Voltage (mV)	G/Gmax	SEM	F/Fmax	SEM
		-160			0.0025	0.00193			-160			0.0025	0.00193
		-140	6.98974e-05	3.95952e-05	0.00498	0.01992			-140	6.98974e-05	3.95952e-05	0.00498	0.01992
		-120	0.01025	0.02046	-0.00567	0.01689			-120	0.01025	0.02046	-0.00567	0.01689
		-100	0.03075	0.01736	0.01225	0.04047			-100	0.03075	0.01736	0.01225	0.04047
		-80	0.09303	0.0179	0.08389	0.07984			-80	0.09303	0.0179	0.08389	0.07984
		-60	0.28321	0.02676	0.2557	0.10398			-60	0.28321	0.02676	0.2557	0.10398
		-40	0.67144	0.02911	0.55617	0.10861			-40	0.67144	0.02911	0.55617	0.10861
		-20	0.91857	0.02462	0.76656	0.06147			-20	0.91857	0.02462	0.76656	0.06147
		0	1	0	0.85094	0.03968			0	1	0	0.85094	0.03968
		20	0.98694	0.02391	0.907	0.03749			20	0.98694	0.02391	0.907	0.03749
		40	0.92281	0.03452	0.94395	0.01936			40	0.92281	0.03452	0.94395	0.01936
		60			0.96692	0.02232			60			0.96692	0.02232
		80			1	0			80			1	0
	F232A	Voltage (mV)	G/Gmax	SEM	F/Fmax	SEM		F279A	Voltage (mV)	G/Gmax	SEM	F/Fmax	SEM
		-160			0.000613081	0.000458779			-160			1.45011e-06	7.85254e-06
		-140	1.44624e-05	0.06642	0.00862	0.00757			-140	-0.00667	0.01261	0.011	0.01004
		-120	0.02005	0.05044	-0.00137	0.03265			-120	0.03827	0.03933	0.01615	0.01488
		-100	0.04787	0.04729	0.02227	0.02054			-100	0.12897	0.06865	0.04745	0.00833
		-80	0.1271	0.05065	0.0301	0.02178			-80	0.23111	0.10836	0.15182	0.04281
		-60	0.28111	0.05147	0.10727	0.00687			-60	0.42116	0.1268	0.32955	0.07602
		-40	0.51347	0.05511	0.28895	0.02083			-40	0.74059	0.04352	0.51875	0.05244
		-20	0.70715	0.05606	0.46239	0.03172			-20	0.93537	0.04157	0.63331	0.02277
		0	0.8366	0.0331	0.57017	0.04162			0	1	0	0.72996	0.03895
		20	0.94224	0.02463	0.65975	0.0419			20	0.9741	0.03758	0.79669	0.01519
		40	1	0	0.77277	0.05447			40	0.90871	0.07937	0.85933	0.02639
		60	1.00707	0.03059	0.87877	0.04331			60			0.92985	0.01073
		80			1	0			80			1	0

## Sheet: Figure 6
Fig. 6c	GV relations from KCNQ1/KCNE1, KCNQ1-F232A/KCNE1, KCNQ1-F279A/KCNE1 and KCNQ1-F232A-F279A/KCNE1 channels
		KCNQ1/KCNE1			KCNQ1-F232A/KCNE1			KCNQ1-F279A/KCNE1			KCNQ1-F232A-F279A/KCNE1
	Voltage (mV)	G/Gmax	SEM		G/Gmax	SEM		G/Gmax	SEM		G/Gmax	SEM
	-120	-0.00029459	0.000343441		-8.44701e-05	8.85952e-05		0.000977509	0.000781737		0.00128	0.00503
	-100	0.00647	0.00251		0.04052	0.02285		0.02285	0.01636		0.01884	0.02045
	-80	0.00912	0.00159		0.07471	0.03191		0.06241	0.03792		0.05623	0.04259
	-60	0.01487	0.00157		0.12888	0.03803		0.04491	0.03362		0.12452	0.03142
	-40	0.03208	0.00722		0.22957	0.04874		0.22549	0.0944		0.24196	0.06372
	-20	0.08998	0.00211		0.35442	0.05648		0.509	0.09981		0.38483	0.09192
	0	0.25839	0.01416		0.52365	0.04755		0.79615	0.17763		0.55105	0.10041
	20	0.52376	0.02624		0.69561	0.04988		0.95755	0.16446		0.73791	0.12705
	40	0.78554	0.03355		0.86243	0.07214		1.05258	0.09703		0.93424	0.12817
	60	0.95969	0.00385		0.99625	0.07822		1	0		1	0
	80	1	0		1	0
Fig. 6d	GV relations from KCNQ1, KCNQ1-F232A, KCNQ1-F279A and KCNQ1-F232A-F279A channels
		KCNQ1			KCNQ1-F232A			KCNQ1-F279A			KCNQ1-F232A-F279A
	Voltage (mV)	G/Gmax	SEM		G/Gmax	SEM		G/Gmax	SEM		G/Gmax	SEM
	-140	6.98974e-05	3.95952e-05		1.44624e-05	0.06642		-0.00667	0.01261		0.03037	0.03395
	-120	0.01025	0.02046		0.02005	0.05044		0.03827	0.03933		0.0433	0.05319
	-100	0.03075	0.01736		0.04787	0.04729		0.12897	0.06865		0.08623	0.11664
	-80	0.09303	0.0179		0.1271	0.05065		0.23111	0.10836		0.1634	0.11607
	-60	0.28321	0.02676		0.28111	0.05147		0.42116	0.1268		0.30493	0.16012
	-40	0.67144	0.02911		0.51347	0.05511		0.74059	0.04352		0.53603	0.13121
	-20	0.91857	0.02462		0.70715	0.05606		0.93537	0.04157		0.69135	0.12534
	0	1	0		0.8366	0.0331		1	0		0.88683	0.0878
	20	0.98694	0.02391		0.94224	0.02463		0.9741	0.03758		0.96836	0.03586
	40	0.92281	0.03452		1	0					1	0
	60				1.00707	0.03059					1.01716	0.07304

## Sheet: Figure 8
Fig. 8b	GV relations from KCNQ1/KCNE1, KCNQ1-F232A/KCNE1, KCNQ1-L271A/KCNE1 and KCNQ1-F232A-L271A/KCNE1 channels
		KCNQ1/KCNE1			KCNQ1-F232A/KCNE1			KCNQ1-L271A/KCNE1			KCNQ1-F232A-L271A/KCNE1
	Voltage (mV)	G/Gmax	SEM		G/Gmax	SEM		G/Gmax	SEM		G/Gmax	SEM
	-120	-0.00029459	0.000343441		3.98906e-05	5.32963e-05		1.01421e-05	1.88584e-06
	-100	0.00647	0.00251		0.02332	0.02926		0.0037	0.00164		0.000104966	0.000106623
	-80	0.00912	0.00159		0.06127	0.03132		0.02997	0.00341		0.01655	0.01326
	-60	0.01487	0.00157		0.0958	0.01954		0.10856	0.00383		0.04605	0.01994
	-40	0.03208	0.00722		0.19102	0.00737		0.25619	0.00782		0.11636	0.02778
	-20	0.08998	0.00211		0.34132	0.0249		0.42719	0.0266		0.25769	0.04536
	0	0.25839	0.01416		0.54325	0.02313		0.57496	0.04164		0.46378	0.07391
	20	0.52376	0.02624		0.74035	0.02649		0.68663	0.03841		0.67873	0.07304
	40	0.78554	0.03355		0.90717	0.00663		0.81555	0.00498		0.868	0.06058
	60	0.95969	0.00385		1	0		0.96517	0.00274		1	0
	80	1	0		0.93317	0.07959		1	0
Fig. 8c	GV relations from KCNQ1, KCNQ1-F232A, KCNQ1-L271A and KCNQ1-F232A-L271A channels
		KCNQ1			KCNQ1-F232A			KCNQ1-L271A			KCNQ1-F232A-L271A
	Voltage (mV)	G/Gmax	SEM		G/Gmax	SEM		G/Gmax	SEM		G/Gmax	SEM
	-140	6.98974e-05	3.95952e-05		1.44624e-05	0.06642		2.5133e-05	9.72869e-06		1.9537e-05	2.3521e-05
	-120	0.01025	0.02046		0.02005	0.05044		0.02628	0.000627253		0.02546	0.04239
	-100	0.03075	0.01736		0.04787	0.04729		0.06064	0.00616		0.03988	0.03672
	-80	0.09303	0.0179		0.1271	0.05065		0.13984	0.01311		0.07063	0.0035
	-60	0.28321	0.02676		0.28111	0.05147		0.28749	0.03416		0.14822	0.03961
	-40	0.67144	0.02911		0.51347	0.05511		0.481	0.06173		0.31576	0.06473
	-20	0.91857	0.02462		0.70715	0.05606		0.65942	0.07592		0.48391	0.04289
	0	1	0		0.8366	0.0331		0.80494	0.09982		0.64972	0.02665
	20	0.98694	0.02391		0.94224	0.02463		0.88475	0.06217		0.77644	0.00912
	40	0.92281	0.03452		1	0		0.95359	0.06112		0.86673	0.01451
	60				1.00707	0.03059		1.0025	0.0738		0.95617	0.0072
	80										1	0

## Sheet: Supplementary figure 1
Fig. S1	Comparison of measured tail Rb+/K+ ratio from the KCNQ1, F232A and F279A channels
		Rb+/K+ ratio	SEM
	KCNQ1	2.45084	0.28102
	F232A	1.97378	0.29027
	F279A	2.61799	0.62518

## Sheet: Supplementary figure 3
Fig. S3b	Effects of F275A on the GV and FV relations of KCNQ1/KCNE1 channels								Fig. S3d	Comparison of measured tail Rb+/K+ ratio from the KCNQ1/KCNE1, KCNQ1-F275A/KCNE1 and KCNQ1-F232A-F275A/KCNE1 channels
	WT	Voltage (mV)	G/Gmax	SEM	F/Fmax	SEM					Rb+/K+ ratio	SEM
										KCNQ1/KCNE1	0.58653	0.07096
		-160			0.03854	0.02735				KCNQ1-F275A/KCNE1	0.55143	0.09264
		-140	0.000136537	4.47487e-05	0.11126	0.03055				KCNQ1-F232A-F275A/KCNE1	1.18185	0.435
		-120	0.00335	0.0039	0.18775	0.03824
		-100	0.00758	0.00226	0.27995	0.04025
		-80	0.00989	0.00237	0.38491	0.03761			Fig. S3e	GV relations from KCNQ1/KCNE1, KCNQ1-F232A/KCNE1, KCNQ1-F275A/KCNE1 and KCNQ1-F232A-F275A/KCNE1 channels
		-60	0.01224	0.00397	0.4617	0.04691
		-40	0.03531	0.01521	0.52938	0.04912					KCNQ1/KCNE1			KCNQ1-F232A/KCNE1			KCNQ1-F275A/KCNE1			KCNQ1-F232A-F275A/KCNE1
		-20	0.10136	0.04053	0.59737	0.0453				Voltage (mV)	G/Gmax	SEM		G/Gmax	SEM		G/Gmax	SEM		G/Gmax	SEM
		0	0.26708	0.05509	0.64622	0.03695
		20	0.50669	0.04859	0.69785	0.01552				-120	-0.00029459	0.000343441		3.98906e-05	5.32963e-05		-0.000127709	0.000110864		8.16476e-05	7.88994e-05
		40	0.74643	0.0535	0.76793	0.02548				-100	0.00647	0.00251		0.02332	0.02926		0.00993	0.00253		0.06188	0.02277
		60	0.91806	0.05022	0.87021	0.01888				-80	0.00912	0.00159		0.06127	0.03132		0.0155	0.00386		0.126	0.05762
		80	1	0	0.99448	0.00513				-60	0.01487	0.00157		0.0958	0.01954		0.02057	0.00627		0.18423	0.06522
										-40	0.03208	0.00722		0.19102	0.00737		0.02647	0.00961		0.25073	0.03142
	F275A	Voltage (mV)	G/Gmax	SEM	F/Fmax	SEM				-20	0.08998	0.00211		0.34132	0.0249		0.03694	0.00956		0.35788	0.02648
										0	0.25839	0.01416		0.54325	0.02313		0.09006	0.01146		0.52504	0.01749
		-160			0.08689	0.10502				20	0.52376	0.02624		0.74035	0.02649		0.23647	0.01994		0.7031	0.02254
		-140			0.23114	0.07571				40	0.78554	0.03355		0.90717	0.00663		0.48803	0.01755		0.8755	0.05895
		-120	-0.000127709	0.000110864	0.38551	0.08036				60	0.95969	0.00385		1	0		0.7789	0.03525		1	0
		-100	0.00993	0.00253	0.50381	0.11801				80	1	0		0.93317	0.07959		1	0		0.96106	0.12282
		-80	0.0155	0.00386	0.5996	0.14995
		-60	0.02057	0.00627	0.70207	0.12224			Fig. S3f	GV relations from KCNQ1, KCNQ1-F232A, KCNQ1-F275A and KCNQ1-F232A-F275A channels
		-40	0.02647	0.00961	0.75259	0.13315
		-20	0.03694	0.00956	0.79694	0.08962					KCNQ1			KCNQ1-F232A			KCNQ1-F275A			KCNQ1-F232A-F275A
		0	0.09006	0.01146	0.83654	0.06374				Voltage (mV)	G/Gmax	SEM		G/Gmax	SEM		G/Gmax	SEM		G/Gmax	SEM
		20	0.23647	0.01994	0.85842	0.05627
		40	0.48803	0.01755	0.90562	0.04422
		60	0.7789	0.03525	0.9523	0.03876				-140	6.98974e-05	3.95952e-05		1.44624e-05	0.06642		0.000432571	0.000539766		0.00116	0.000480942
		80	1	0	1.03694	0				-120	0.01025	0.02046		0.02005	0.05044		0.0361	0.01824		0.04877	0.04251
										-100	0.03075	0.01736		0.04787	0.04729		0.10435	0.03886		0.06467	0.03991
										-80	0.09303	0.0179		0.1271	0.05065		0.23742	0.04136		0.11256	0.04591
										-60	0.28321	0.02676		0.28111	0.05147		0.51321	0.07338		0.25096	0.01198
										-40	0.67144	0.02911		0.51347	0.05511		0.75627	0.05975		0.53304	0.02768
										-20	0.91857	0.02462		0.70715	0.05606		0.90436	0.02252		0.76239	0.01292
										0	1	0		0.8366	0.0331		1.00845	0.04578		0.91611	0.03721
										20	0.98694	0.02391		0.94224	0.02463		1	0		0.96095	0.02429
										40	0.92281	0.03452		1	0		1.00383	0.00745		1	0
										60				1.00707	0.03059					0.97216	0.03132
